# Supplementary material for: Catalytic ozonation mechanism over M1-N3C1 active sites
Source: Nat Commun. 2023 Nov 2;14:7011. doi: 10.1038/s41467-023-42853-8 (PMC10622452; doi:10.1038/s41467-023-42853-8)
Supplement: Supplementary file 3 — Source Data [file 41467_2023_42853_MOESM3_ESM.xlsx]

## Sheet: Fig. 2a
X	Y1	Y2	Y3	Y4	Y5
10	8916.67	12250	13966.7	14666.7	15325
10.02	8891.67	12475	14433.3	14150	14925
10.04	8658.33	11883.3	13766.7	14150	14783.3
10.06	8741.67	12483.3	13683.3	14100	15475
10.08	8466.67	12616.7	14491.7	14050	15675
10.1	8416.67	11716.7	14091.7	13316.7	15666.7
10.12	8108.33	11891.7	13641.7	14083.3	14766.7
10.14	8716.67	11833.3	13283.3	14258.3	15425
10.16	8741.67	12425	13500	13583.3	15250
10.18	9141.67	12341.7	13658.3	13983.3	16258.3
10.2	8575	12241.7	13941.7	14425	15350
10.22	9033.33	12108.3	14091.7	14316.7	15391.7
10.24	8983.33	12433.3	14408.3	14141.7	15275
10.26	8916.67	12308.3	13850	13941.7	14858.3
10.28	8950	11800	14433.3	14616.7	15008.3
10.3	8625	12366.7	14608.3	13500	14650
10.32	8750	11800	13608.3	14066.7	15250
10.34	8783.33	12425	14016.7	14308.3	15041.7
10.36	9016.67	12125	13866.7	14491.7	14816.7
10.38	8508.33	12550	13333.3	13975	14833.3
10.4	9083.33	11858.3	13233.3	13708.3	15350
10.42	9041.67	11891.7	13641.7	14075	15183.3
10.44	8716.67	12158.3	13391.7	14425	15225
10.46	8758.33	11608.3	13783.3	13975	15525
10.48	8983.33	12083.3	14008.3	13833.3	14975
10.5	8575	12308.3	13583.3	14241.7	14766.7
10.52	8416.67	12050	13383.3	13391.7	15158.3
10.54	8883.33	11266.7	13916.7	14441.7	14991.7
10.56	8716.67	11875	13766.7	14233.3	15400
10.58	8833.33	11650	13550	13966.7	14541.7
10.6	8691.67	11316.7	14233.3	13908.3	14683.3
10.62	8550	11933.3	14458.3	13933.3	14516.7
10.64	7975	11858.3	13900	14208.3	14416.7
10.66	7841.67	11616.7	14125	14350	14008.3
10.68	8616.67	11716.7	14183.3	14141.7	14525
10.7	8675	11008.3	13400	13875	14816.7
10.72	8233.33	11875	13666.7	13891.7	14833.3
10.74	8083.33	11316.7	13941.7	14583.3	14541.7
10.76	8725	11458.3	13116.7	13725	14633.3
10.78	8366.67	11550	13483.3	13616.7	14225
10.8	8525	11733.3	13508.3	13941.7	14766.7
10.82	8591.67	11700	13558.3	13375	13933.3
10.84	8650	11566.7	13300	13741.7	14416.7
10.86	8058.33	11458.3	13275	14591.7	14325
10.88	8616.67	11700	13283.3	13308.3	14300
10.9	8550	11566.7	13925	13483.3	14025
10.92	8225	11275	13158.3	13900	14808.3
10.94	7925	11066.7	12925	13933.3	14158.3
10.96	8375	11691.7	13300	13400	14308.3
10.98	7800	10850	12991.7	14250	14591.7
11	8358.33	11941.7	13041.7	13616.7	14141.7
11.02	8133.33	11933.3	13066.7	14250	14508.3
11.04	8116.67	11233.3	13833.3	14416.7	15000
11.06	8091.67	11591.7	13033.3	13891.7	14483.3
11.08	7808.33	11333.3	13416.7	14016.7	14400
11.1	8166.67	10733.3	13091.7	14050	14375
11.12	8266.67	11733.3	13366.7	14158.3	14008.3
11.14	8516.67	11625	13783.3	14400	14266.7
11.16	8233.33	11783.3	12775	14508.3	14408.3
11.18	8291.67	11825	13241.7	13641.7	14266.7
11.2	8366.67	11341.7	13141.7	14125	14216.7
11.22	8116.67	10833.3	13108.3	14175	13400
11.24	8375	11433.3	13666.7	14050	14300
11.26	8383.33	11800	13366.7	13141.7	13950
11.28	8491.67	11516.7	12966.7	13833.3	13808.3
11.3	8150	11500	12675	14008.3	13958.3
11.32	8366.67	11200	13758.3	13808.3	13558.3
11.34	8258.33	11216.7	13191.7	13758.3	14000
11.36	8275	11125	13225	14075	14016.7
11.38	8325	11416.7	13000	13591.7	14250
11.4	8183.33	10933.3	13966.7	13600	13783.3
11.42	7716.67	11341.7	13150	13725	14158.3
11.44	7908.33	11641.7	13341.7	13500	13916.7
11.46	8458.33	11341.7	13150	13933.3	13666.7
11.48	8525	10950	13541.7	13891.7	13491.7
11.5	8258.33	10833.3	13050	13850	13508.3
11.52	8225	11100	13033.3	13450	13283.3
11.54	8083.33	11258.3	13091.7	14258.3	14141.7
11.56	8041.67	11183.3	12975	13583.3	13458.3
11.58	8191.67	11225	12900	13925	13541.7
11.6	8258.33	10975	13025	14033.3	13416.7
11.62	8341.67	11216.7	13350	13825	13633.3
11.64	8533.33	10941.7	13225	13641.7	13416.7
11.66	8133.33	11100	13391.7	13608.3	13083.3
11.68	7975	10700	12750	13550	13941.7
11.7	7758.33	11375	13183.3	13833.3	13691.7
11.72	8083.33	10991.7	12825	13050	13308.3
11.74	8358.33	11675	13458.3	13883.3	13516.7
11.76	8166.67	11383.3	12908.3	13158.3	13558.3
11.78	8033.33	11225	13250	13508.3	13750
11.8	8116.67	10783.3	12633.3	13441.7	13216.7
11.82	7616.67	11083.3	12491.7	13683.3	13791.7
11.84	8433.33	10716.7	12450	13608.3	13608.3
11.86	7983.33	11475	13000	13841.7	13033.3
11.88	8208.33	11191.7	13050	13650	13650
11.9	7758.33	11041.7	13416.7	13158.3	13900
11.92	8058.33	11008.3	12541.7	13316.7	13091.7
11.94	7350	11350	12908.3	14191.7	13458.3
11.96	7850	10900	13233.3	14008.3	13716.7
11.98	7900	10908.3	12866.7	14108.3	13566.7
12	8041.67	10641.7	12725	13416.7	13641.7
12.02	7758.33	10866.7	13441.7	14300	13166.7
12.04	8333.33	10591.7	12716.7	13966.7	13366.7
12.06	7908.33	11233.3	13141.7	13741.7	13641.7
12.08	8175	11100	12416.7	13441.7	13183.3
12.1	7975	10725	12675	13441.7	12716.7
12.12	8216.67	10800	12800	13933.3	12658.3
12.14	7983.33	10716.7	13108.3	13758.3	12608.3
12.16	7900	10875	12758.3	13700	12841.7
12.18	8075	11141.7	12766.7	14191.7	13608.3
12.2	8141.67	11016.7	12550	13558.3	13591.7
12.22	7958.33	10683.3	12766.7	13350	13091.7
12.24	8133.33	11058.3	12966.7	13591.7	13016.7
12.26	8050	10791.7	12466.7	13500	13033.3
12.28	8391.67	10883.3	12383.3	13483.3	12616.7
12.3	8016.67	10966.7	12125	13850	13316.7
12.32	7883.33	11033.3	12675	13408.3	13200
12.34	8300	10641.7	12558.3	13808.3	12383.3
12.36	8175	10550	12441.7	13458.3	12975
12.38	7725	10050	12633.3	13841.7	13100
12.4	7700	10866.7	12391.7	13241.7	13291.7
12.42	8033.33	10541.7	12541.7	13166.7	12416.7
12.44	8308.33	11166.7	12200	13458.3	12958.3
12.46	8108.33	10658.3	12350	13566.7	13150
12.48	8075	10316.7	12808.3	13458.3	13208.3
12.5	7950	10675	12725	13450	13116.7
12.52	8050	10850	13000	13825	12908.3
12.54	8041.67	11083.3	12800	13525	12983.3
12.56	7733.33	10316.7	12983.3	13291.7	13191.7
12.58	7700	10691.7	12600	13408.3	12433.3
12.6	7775	10916.7	12050	13316.7	12733.3
12.62	8083.33	10766.7	12441.7	13575	12683.3
12.64	7666.67	10533.3	12583.3	13900	13416.7
12.66	7791.67	10350	12900	13791.7	12641.7
12.68	8058.33	10725	12450	13500	13075
12.7	7700	10425	12566.7	13608.3	12508.3
12.72	7466.67	10583.3	12366.7	13908.3	12816.7
12.74	7908.33	11308.3	12708.3	13483.3	12641.7
12.76	8291.67	10441.7	12683.3	12800	12950
12.78	7733.33	11308.3	12650	13525	13266.7
12.8	7608.33	10525	12741.7	13141.7	12250
12.82	7716.67	10850	12383.3	13666.7	13066.7
12.84	8125	10275	12000	13875	13150
12.86	7758.33	10900	12433.3	13633.3	12783.3
12.88	7350	10883.3	12591.7	14166.7	12850
12.9	7683.33	10458.3	12666.7	12791.7	12183.3
12.92	8233.33	10300	12183.3	13141.7	12400
12.94	8141.67	10458.3	12266.7	13358.3	12125
12.96	7900	10908.3	12450	13308.3	13091.7
12.98	7741.67	10241.7	12500	13733.3	12808.3
13	7508.33	10225	12125	13550	12533.3
13.02	7783.33	10541.7	12200	14000	12650
13.04	7758.33	10641.7	12325	13700	12691.7
13.06	7508.33	9950	12108.3	13650	12283.3
13.08	8008.33	10300	12408.3	13666.7	12600
13.1	7941.67	10450	12250	13700	12400
13.12	8075	10300	12566.7	13525	12483.3
13.14	7891.67	10633.3	12341.7	13508.3	12716.7
13.16	7683.33	10425	12516.7	13108.3	12766.7
13.18	7691.67	10083.3	12416.7	13416.7	12883.3
13.2	7950	10658.3	12091.7	12933.3	12508.3
13.22	8400	10291.7	12300	14108.3	12083.3
13.24	8158.33	10308.3	11666.7	13550	12625
13.26	8141.67	9908.33	12883.3	14483.3	12233.3
13.28	7800	10591.7	12491.7	12916.7	12466.7
13.3	8250	10091.7	12025	13650	12225
13.32	8225	10316.7	12941.7	13400	11941.7
13.34	8100	10258.3	12400	13433.3	12416.7
13.36	7691.67	10275	12308.3	13450	11775
13.38	7475	10550	12466.7	13341.7	12100
13.4	7491.67	10533.3	12441.7	13191.7	11975
13.42	7483.33	10666.7	12233.3	13583.3	11950
13.44	7466.67	10633.3	11966.7	13475	11933.3
13.46	7750	10633.3	12583.3	13625	11933.3
13.48	7716.67	10716.7	11850	14050	11916.7
13.5	7683.33	10508.3	12208.3	13416.7	12100
13.52	8216.67	10000	12250	14241.7	12241.7
13.54	7816.67	10491.7	12325	13575	12608.3
13.56	7783.33	10625	11983.3	13591.7	12241.7
13.58	7541.67	10300	11950	13650	11875
13.6	7708.33	10191.7	12366.7	13375	12608.3
13.62	7350	10300	12183.3	14366.7	12025
13.64	7725	10525	12341.7	13875	11658.3
13.66	7825	10291.7	12800	13266.7	11933.3
13.68	7850	10525	12825	14166.7	12491.7
13.7	8150	10708.3	11608.3	13375	11791.7
13.72	7766.67	10325	12075	14266.7	12025
13.74	7850	10100	12308.3	13875	12350
13.76	7766.67	10325	12125	13558.3	12391.7
13.78	7825	10525	11783.3	13416.7	12191.7
13.8	7975	10425	12191.7	13791.7	11850
13.82	7750	10750	12875	13608.3	11691.7
13.84	7825	10716.7	12316.7	13483.3	12208.3
13.86	7733.33	10875	12075	13541.7	12116.7
13.88	7700	10200	12466.7	13158.3	11650
13.9	7958.33	10741.7	12291.7	13683.3	12316.7
13.92	7766.67	10150	12808.3	13791.7	12050
13.94	7783.33	10208.3	12300	13766.7	12408.3
13.96	7616.67	10441.7	11633.3	13641.7	11566.7
13.98	8108.33	10500	11791.7	13916.7	11725
14	8050	10441.7	11641.7	13733.3	11650
14.02	7691.67	10150	12175	13566.7	11791.7
14.04	7833.33	10733.3	11325	13583.3	12050
14.06	7758.33	10416.7	11925	13808.3	12016.7
14.08	7166.67	10191.7	11758.3	14283.3	11925
14.1	7566.67	10241.7	12350	13091.7	12141.7
14.12	7791.67	10291.7	11866.7	13500	11825
14.14	7708.33	10816.7	12450	13016.7	11616.7
14.16	7750	10666.7	12525	13533.3	11983.3
14.18	7616.67	10358.3	11766.7	13808.3	11733.3
14.2	7833.33	10258.3	11691.7	13150	11483.3
14.22	7408.33	10308.3	11741.7	13766.7	11491.7
14.24	7341.67	10191.7	11975	13791.7	11850
14.26	7675	10150	11700	13941.7	12058.3
14.28	8016.67	10425	11833.3	13500	11491.7
14.3	8283.33	10616.7	12666.7	13641.7	11650
14.32	7758.33	10266.7	12066.7	13825	11683.3
14.34	7666.67	9941.67	12608.3	14466.7	11525
14.36	7975	10575	12233.3	13866.7	11858.3
14.38	7458.33	10525	12175	13416.7	11650
14.4	7441.67	10583.3	12216.7	13966.7	12100
14.42	8000	10425	11875	13741.7	11883.3
14.44	8366.67	10491.7	12575	13700	11866.7
14.46	7950	10366.7	11675	13175	11866.7
14.48	8000	9766.67	12083.3	13775	11525
14.5	7875	10150	12683.3	13683.3	11958.3
14.52	8266.67	10383.3	12250	13216.7	11725
14.54	8058.33	10633.3	12058.3	13416.7	12041.7
14.56	8116.67	10958.3	12400	13566.7	11500
14.58	7833.33	10341.7	12966.7	13533.3	11808.3
14.6	8108.33	10841.7	11958.3	13483.3	11316.7
14.62	8158.33	10558.3	11541.7	13850	11308.3
14.64	8058.33	10375	12316.7	13950	11316.7
14.66	7950	10800	12475	13875	12050
14.68	7750	9966.67	12350	14766.7	12291.7
14.7	7875	9741.67	11950	14266.7	11633.3
14.72	7633.33	10458.3	12041.7	13858.3	11858.3
14.74	7675	10316.7	11758.3	13758.3	11741.7
14.76	7933.33	10033.3	11991.7	14075	11241.7
14.78	7825	10566.7	11750	13991.7	11691.7
14.8	8358.33	10100	11866.7	13825	11341.7
14.82	7458.33	10916.7	12483.3	13733.3	11366.7
14.84	7791.67	10433.3	12200	13891.7	11508.3
14.86	7641.67	10141.7	12166.7	13983.3	11591.7
14.88	7441.67	9808.33	11858.3	14158.3	11666.7
14.9	8116.67	10375	12250	14525	11266.7
14.92	7925	10266.7	11825	14733.3	11658.3
14.94	7983.33	10475	11791.7	14150	11608.3
14.96	8241.67	10266.7	12050	14183.3	11375
14.98	8166.67	10108.3	12466.7	14133.3	12291.7
15	7966.67	9850	12091.7	14150	11233.3
15.02	7841.67	9733.33	12158.3	14700	11358.3
15.04	7650	10275	12375	14441.7	11341.7
15.06	7900	10450	12225	14250	11950
15.08	8500	10191.7	11916.7	13283.3	11675
15.1	8025	10725	11675	14266.7	10733.3
15.12	8066.67	10225	11825	13541.7	11191.7
15.14	8441.67	10333.3	11841.7	14191.7	11691.7
15.16	8183.33	10483.3	11966.7	14000	11625
15.18	8116.67	10675	12075	14125	11441.7
15.2	7991.67	10266.7	11916.7	13941.7	11300
15.22	8216.67	10400	12325	13783.3	11508.3
15.24	7841.67	10200	12425	14716.7	11500
15.26	8225	10650	12350	14058.3	11425
15.28	8158.33	10316.7	12225	13991.7	11683.3
15.3	7750	10866.7	11616.7	13900	11383.3
15.32	7433.33	10625	12083.3	13708.3	11725
15.34	7583.33	10416.7	12433.3	14791.7	11366.7
15.36	8050	10150	11933.3	15050	11900
15.38	8158.33	10783.3	12558.3	13233.3	11408.3
15.4	8141.67	10575	12025	13691.7	11625
15.42	8183.33	10225	12000	14400	11858.3
15.44	7991.67	10458.3	12383.3	14383.3	11233.3
15.46	7675	9675	11975	13791.7	11850
15.48	8058.33	10333.3	11933.3	14250	11525
15.5	8066.67	10358.3	12150	13908.3	11225
15.52	8275	10658.3	12191.7	13925	11491.7
15.54	8133.33	10316.7	12058.3	14233.3	11691.7
15.56	8158.33	10233.3	12033.3	14900	11466.7
15.58	8483.33	10358.3	11891.7	14550	11441.7
15.6	7875	10641.7	12241.7	14358.3	11375
15.62	7908.33	10416.7	12483.3	14800	11450
15.64	7733.33	10925	11900	14175	11316.7
15.66	8508.33	10383.3	12366.7	14108.3	10916.7
15.68	8200	10400	12200	14900	11883.3
15.7	7991.67	10083.3	12125	14366.7	11591.7
15.72	8466.67	10791.7	12233.3	14708.3	11183.3
15.74	8683.33	10241.7	11608.3	14491.7	12075
15.76	8516.67	10308.3	11825	14725	11291.7
15.78	8158.33	10600	11841.7	14991.7	11291.7
15.8	8058.33	10133.3	12275	14716.7	11425
15.82	8116.67	10216.7	11775	14316.7	11341.7
15.84	7883.33	10191.7	12066.7	14666.7	11508.3
15.86	7958.33	9866.67	11991.7	14316.7	11616.7
15.88	8608.33	9891.67	12158.3	14908.3	10991.7
15.9	7916.67	10575	11850	14991.7	10991.7
15.92	8416.67	10258.3	12283.3	14833.3	11666.7
15.94	8516.67	10300	12058.3	14491.7	11558.3
15.96	8358.33	10433.3	11816.7	14750	11191.7
15.98	7941.67	10108.3	12216.7	14583.3	11441.7
16	8208.33	10708.3	11725	14291.7	11591.7
16.02	8400	10525	11641.7	14991.7	11491.7
16.04	8466.67	10383.3	11683.3	14691.7	11366.7
16.06	8058.33	10166.7	11600	14583.3	11083.3
16.08	9075	10883.3	12066.7	14525	11566.7
16.1	8333.33	10891.7	12400	14533.3	11308.3
16.12	8308.33	10275	12541.7	14633.3	11616.7
16.14	9233.33	10416.7	12050	14741.7	10875
16.16	8658.33	10191.7	12483.3	14925	11058.3
16.18	8533.33	10375	12408.3	14941.7	11283.3
16.2	8108.33	10166.7	11566.7	15283.3	11250
16.22	7891.67	10050	12125	15091.7	11025
16.24	8425	10233.3	12525	14291.7	11950
16.26	8333.33	10983.3	12416.7	14300	11525
16.28	8041.67	10225	11891.7	14550	11066.7
16.3	8400	10466.7	11725	14758.3	11033.3
16.32	8133.33	10316.7	12375	14725	11058.3
16.34	7950	10466.7	11925	14433.3	11083.3
16.36	8666.67	10616.7	12425	15008.3	11975
16.38	8791.67	10225	12000	14741.7	11625
16.4	8066.67	10400	12166.7	14550	11525
16.42	9000	9941.67	12650	15233.3	11141.7
16.44	8241.67	10333.3	12208.3	15383.3	11441.7
16.46	8366.67	9675	12375	14658.3	11158.3
16.48	8066.67	10383.3	12691.7	14616.7	10908.3
16.5	8458.33	11100	11991.7	14925	11308.3
16.52	8466.67	10225	12383.3	15133.3	11150
16.54	8666.67	10841.7	12100	14725	11408.3
16.56	8275	10500	12250	14783.3	11250
16.58	9133.33	10891.7	12708.3	14708.3	11375
16.6	8625	10158.3	12491.7	15066.7	12200
16.62	8991.67	10325	12491.7	15008.3	11400
16.64	8183.33	10233.3	12241.7	15016.7	10908.3
16.66	9025	10583.3	12308.3	14775	11133.3
16.68	8458.33	10491.7	11841.7	15866.7	11550
16.7	8791.67	10816.7	12100	15316.7	10783.3
16.72	9083.33	10633.3	12308.3	15516.7	11525
16.74	8733.33	10166.7	12258.3	16108.3	11800
16.76	9216.67	10683.3	12708.3	15050	11400
16.78	9000	10666.7	12383.3	15033.3	12075
16.8	9008.33	10375	12566.7	15625	11541.7
16.82	8833.33	10650	12258.3	15833.3	11683.3
16.84	8425	10458.3	12533.3	15241.7	11083.3
16.86	8741.67	10991.7	12300	15550	10941.7
16.88	8891.67	10508.3	12566.7	14483.3	11108.3
16.9	8691.67	10791.7	12466.7	15800	11408.3
16.92	9108.33	11025	11925	15733.3	10825
16.94	8916.67	10466.7	12725	15875	11266.7
16.96	9233.33	10833.3	12841.7	15725	11300
16.98	9100	10825	12566.7	15858.3	11108.3
17	8650	10908.3	12125	15600	11583.3
17.02	8675	10966.7	12150	15908.3	10958.3
17.04	8875	10666.7	12416.7	16058.3	11325
17.06	8716.67	10691.7	12408.3	15283.3	11625
17.08	9216.67	10950	12466.7	15241.7	11783.3
17.1	8875	10883.3	12141.7	15650	11450
17.12	8483.33	10633.3	12875	16308.3	11441.7
17.14	9133.33	10616.7	12575	15391.7	11425
17.16	9158.33	10858.3	12625	15691.7	11358.3
17.18	9025	11008.3	12283.3	15708.3	11150
17.2	8733.33	10816.7	12266.7	15825	11225
17.22	8708.33	10925	12475	16516.7	11158.3
17.24	9533.33	10641.7	12616.7	15691.7	11266.7
17.26	9233.33	10750	12116.7	15450	11491.7
17.28	8933.33	10641.7	12016.7	15616.7	11225
17.3	8891.67	10500	12575	15708.3	11066.7
17.32	9041.67	10816.7	12383.3	16391.7	11425
17.34	9191.67	10991.7	12133.3	15575	12308.3
17.36	9300	10525	12291.7	15533.3	11891.7
17.38	9033.33	10950	12483.3	15675	11525
17.4	9050	10850	12725	16066.7	11133.3
17.42	8841.67	10933.3	12441.7	15483.3	11475
17.44	9275	10741.7	12316.7	15791.7	11508.3
17.46	9216.67	10908.3	12341.7	15816.7	11250
17.48	9116.67	11008.3	12616.7	15808.3	11658.3
17.5	9175	11058.3	12125	15825	11483.3
17.52	9000	10683.3	12200	16241.7	11266.7
17.54	8908.33	10700	12291.7	16066.7	10800
17.56	9308.33	10766.7	12158.3	17108.3	11825
17.58	9416.67	11108.3	12566.7	15983.3	11041.7
17.6	9191.67	11458.3	12150	16691.7	11958.3
17.62	9441.67	11450	12250	15700	11416.7
17.64	9216.67	10658.3	13191.7	15500	10900
17.66	9225	11091.7	12283.3	16808.3	11791.7
17.68	9341.67	11266.7	12358.3	16033.3	10841.7
17.7	8858.33	10958.3	12750	16308.3	11783.3
17.72	9325	10816.7	12308.3	16616.7	11600
17.74	8958.33	10891.7	12833.3	16408.3	11666.7
17.76	9333.33	11658.3	12733.3	16208.3	11683.3
17.78	9508.33	11633.3	12883.3	16641.7	11675
17.8	9433.33	11141.7	12916.7	17258.3	11191.7
17.82	9616.67	11450	12816.7	16475	11658.3
17.84	9133.33	10516.7	12566.7	16400	11516.7
17.86	9100	11308.3	12433.3	16591.7	11683.3
17.88	9400	10758.3	12108.3	16875	11516.7
17.9	9566.67	11408.3	12891.7	16466.7	11816.7
17.92	9483.33	11016.7	12708.3	16925	11525
17.94	9650	11008.3	12550	16100	11408.3
17.96	10083.3	11150	12716.7	16625	11458.3
17.98	9641.67	11408.3	12900	16741.7	11250
18	9641.67	10883.3	12433.3	16808.3	11150
18.02	9541.67	10758.3	12383.3	16141.7	11591.7
18.04	9566.67	10883.3	12683.3	16783.3	11708.3
18.06	9716.67	11483.3	13108.3	16858.3	11458.3
18.08	9391.67	11325	12475	16383.3	11508.3
18.1	9650	11500	12875	17100	11533.3
18.12	9416.67	11208.3	13075	16800	11558.3
18.14	9925	11500	12516.7	17141.7	11833.3
18.16	10591.7	11408.3	12625	16933.3	11808.3
18.18	9933.33	11475	12808.3	16533.3	11608.3
18.2	9750	11208.3	12466.7	17216.7	11683.3
18.22	10033.3	11625	12991.7	16783.3	11600
18.24	10066.7	11208.3	13050	17041.7	11141.7
18.26	9841.67	11116.7	12816.7	17341.7	12083.3
18.28	10325	11183.3	12908.3	17633.3	11208.3
18.3	9683.33	11275	12958.3	17025	11450
18.32	10041.7	11208.3	13333.3	17550	11808.3
18.34	9883.33	11341.7	12891.7	18175	11425
18.36	9958.33	11241.7	13225	17225	11750
18.38	10191.7	11483.3	13008.3	16658.3	11675
18.4	9400	11058.3	12708.3	17200	12091.7
18.42	11191.7	11475	13325	17158.3	11958.3
18.44	10283.3	11450	13083.3	17308.3	11141.7
18.46	10591.7	11933.3	13266.7	17775	11908.3
18.48	9383.33	11425	13075	16983.3	11333.3
18.5	10525	11608.3	12450	17433.3	11225
18.52	10141.7	11466.7	13175	17116.7	11400
18.54	10525	11391.7	13116.7	17525	12166.7
18.56	10325	11041.7	13175	17433.3	11908.3
18.58	10491.7	11108.3	13058.3	17225	12100
18.6	10958.3	11475	13500	17850	11741.7
18.62	10825	11758.3	13258.3	17933.3	11775
18.64	10625	11458.3	13350	17750	12041.7
18.66	10208.3	11725	13441.7	18008.3	11275
18.68	10483.3	12016.7	13466.7	17500	12100
18.7	10075	12366.7	13258.3	17333.3	11066.7
18.72	10683.3	11708.3	12916.7	17183.3	12041.7
18.74	10875	11400	13450	18508.3	11916.7
18.76	10550	11850	13675	18133.3	11858.3
18.78	10383.3	11266.7	13116.7	17941.7	11733.3
18.8	10941.7	11466.7	13525	18150	11691.7
18.82	10433.3	11633.3	13350	18108.3	11541.7
18.84	10208.3	11258.3	13500	17716.7	11591.7
18.86	10341.7	11050	12783.3	17933.3	11550
18.88	10291.7	11408.3	12616.7	17900	11766.7
18.9	10425	11825	13050	18183.3	11900
18.92	10925	11775	13025	18141.7	12400
18.94	10666.7	11408.3	13291.7	17916.7	11808.3
18.96	10975	11716.7	13700	18083.3	11950
18.98	10808.3	12025	13425	18416.7	12008.3
19	11158.3	12133.3	13650	18150	12316.7
19.02	10716.7	12133.3	13133.3	18008.3	11983.3
19.04	10525	12216.7	14041.7	18408.3	11891.7
19.06	11016.7	11958.3	13441.7	18200	11725
19.08	11225	12291.7	13716.7	18616.7	11925
19.1	10925	12116.7	13591.7	17700	11875
19.12	11325	12175	14133.3	18350	11833.3
19.14	10633.3	11600	13691.7	17741.7	11983.3
19.16	10991.7	12183.3	13900	17708.3	12241.7
19.18	10750	12200	13658.3	18833.3	12208.3
19.2	11158.3	12141.7	13208.3	18533.3	12133.3
19.22	10800	12216.7	13525	18700	11775
19.24	11666.7	12116.7	13166.7	19008.3	11658.3
19.26	11675	12058.3	13300	18641.7	11858.3
19.28	11208.3	11500	13750	18708.3	12591.7
19.3	11741.7	11958.3	13875	18266.7	12241.7
19.32	11275	12441.7	13191.7	18391.7	11650
19.34	11200	11866.7	13658.3	18616.7	12358.3
19.36	11341.7	12275	13858.3	18058.3	11808.3
19.38	10675	12525	14066.7	19275	11691.7
19.4	10608.3	12816.7	14441.7	17991.7	11916.7
19.42	11016.7	12091.7	13916.7	18858.3	12741.7
19.44	11566.7	12483.3	13733.3	19441.7	11900
19.46	12166.7	12141.7	13791.7	19658.3	12575
19.48	11941.7	12750	13950	19666.7	11941.7
19.5	11050	12266.7	13950	18983.3	11941.7
19.52	12016.7	12508.3	14241.7	18533.3	12325
19.54	11791.7	12741.7	13950	19583.3	12091.7
19.56	11591.7	11883.3	13991.7	18675	12175
19.58	11633.3	12408.3	14158.3	19375	12200
19.6	11641.7	12275	13766.7	19650	12516.7
19.62	11841.7	12841.7	13808.3	19375	12191.7
19.64	11391.7	12900	13541.7	19700	12416.7
19.66	11758.3	12916.7	13725	19083.3	12283.3
19.68	11925	11833.3	13750	19091.7	11875
19.7	12175	12825	13800	19133.3	13116.7
19.72	11308.3	12775	14333.3	18975	12383.3
19.74	12141.7	12408.3	14366.7	19391.7	12716.7
19.76	12325	12875	14083.3	19283.3	11800
19.78	12175	12366.7	14608.3	19641.7	12666.7
19.8	11575	12391.7	14450	20016.7	12758.3
19.82	12058.3	12558.3	13850	19533.3	12433.3
19.84	11516.7	12216.7	14316.7	19666.7	12016.7
19.86	11941.7	13208.3	14516.7	19525	12583.3
19.88	12241.7	12700	13908.3	19241.7	12766.7
19.9	12366.7	12633.3	14033.3	20091.7	12141.7
19.92	12300	12575	13808.3	19491.7	12000
19.94	12425	13100	14241.7	19750	12208.3
19.96	12366.7	12725	14091.7	19925	12575
19.98	11950	12900	14516.7	19858.3	12725
20	12391.7	12650	14300	19808.3	12483.3
20.02	12466.7	12583.3	14133.3	19708.3	13208.3
20.04	12466.7	12700	14583.3	19583.3	12616.7
20.06	12566.7	13266.7	14316.7	20066.7	12716.7
20.08	12491.7	13175	14108.3	19491.7	13000
20.1	12175	12958.3	14008.3	19775	12858.3
20.12	12791.7	13166.7	14425	20616.7	12208.3
20.14	11900	13400	15250	20175	12758.3
20.16	12416.7	13341.7	14650	19933.3	12783.3
20.18	12400	12950	14441.7	19408.3	12525
20.2	12516.7	13258.3	14400	20233.3	13266.7
20.22	12591.7	13116.7	14700	20016.7	12941.7
20.24	12433.3	13308.3	14633.3	20575	12766.7
20.26	12016.7	12966.7	14300	19641.7	12750
20.28	12316.7	13675	14833.3	18883.3	12616.7
20.3	13141.7	13033.3	14300	19841.7	13025
20.32	12100	13308.3	14133.3	19858.3	12733.3
20.34	12583.3	12983.3	14733.3	20233.3	12791.7
20.36	12425	13741.7	14883.3	20358.3	12925
20.38	12591.7	13625	14633.3	19825	12900
20.4	12591.7	13375	14375	20200	12541.7
20.42	12691.7	13358.3	15308.3	20325	12783.3
20.44	12633.3	13625	14683.3	20225	12791.7
20.46	13016.7	13666.7	15675	20241.7	12891.7
20.48	13450	13683.3	14708.3	20550	13175
20.5	13350	13425	15266.7	20525	13183.3
20.52	12900	14491.7	14650	20033.3	13300
20.54	13433.3	13375	15158.3	20550	12633.3
20.56	13066.7	13475	14766.7	20208.3	13241.7
20.58	13358.3	14133.3	15116.7	20400	12716.7
20.6	13875	13991.7	15025	20858.3	12341.7
20.62	12866.7	13983.3	15150	20850	12683.3
20.64	13358.3	13891.7	14675	20758.3	12991.7
20.66	13191.7	14233.3	15141.7	20691.7	12800
20.68	13158.3	13800	15050	21016.7	12658.3
20.7	13175	13958.3	15558.3	20350	13208.3
20.72	13391.7	13991.7	15366.7	20933.3	12975
20.74	13716.7	13975	15483.3	20783.3	13483.3
20.76	13566.7	14000	15050	20575	13008.3
20.78	13741.7	14225	15541.7	21075	13275
20.8	13508.3	14291.7	15591.7	20883.3	13391.7
20.82	13375	14575	15766.7	21308.3	13391.7
20.84	13600	14200	15616.7	21491.7	13333.3
20.86	14008.3	14441.7	15616.7	21350	13158.3
20.88	13625	13875	16108.3	20816.7	13400
20.9	13100	13875	15758.3	20358.3	13158.3
20.92	13758.3	14433.3	15266.7	20675	13558.3
20.94	13466.7	14500	15283.3	21233.3	13475
20.96	13716.7	14158.3	15416.7	21366.7	13608.3
20.98	13408.3	14250	15708.3	21275	13141.7
21	13850	13975	15500	21283.3	13333.3
21.02	13658.3	14316.7	16208.3	20991.7	14483.3
21.04	13541.7	14166.7	16016.7	21433.3	13191.7
21.06	13308.3	14516.7	15750	21625	13816.7
21.08	14208.3	15058.3	15383.3	21100	12758.3
21.1	13450	14633.3	15883.3	21025	13475
21.12	14458.3	14241.7	15258.3	21066.7	13875
21.14	13775	14650	15566.7	20350	13225
21.16	14325	14641.7	16375	21783.3	13433.3
21.18	14875	14291.7	15458.3	20708.3	13183.3
21.2	14041.7	14308.3	16400	21475	13150
21.22	13991.7	14358.3	15300	21208.3	13925
21.24	13525	14125	16333.3	20816.7	13500
21.26	14158.3	14425	15725	21283.3	13716.7
21.28	13975	15200	16216.7	22216.7	14141.7
21.3	14058.3	14591.7	16083.3	22150	13991.7
21.32	13950	15141.7	15941.7	21475	14291.7
21.34	14450	14700	16241.7	20366.7	14216.7
21.36	14208.3	15083.3	15716.7	21516.7	13491.7
21.38	14408.3	14458.3	16291.7	21283.3	13833.3
21.4	14425	15275	16008.3	21658.3	13791.7
21.42	14408.3	14841.7	16933.3	21241.7	13816.7
21.44	14275	14516.7	15391.7	21491.7	13800
21.46	14500	14900	16700	21508.3	13608.3
21.48	14150	15283.3	16575	21300	14341.7
21.5	14591.7	15091.7	16066.7	22008.3	13775
21.52	14316.7	15358.3	16341.7	20916.7	14425
21.54	14441.7	15341.7	16841.7	22033.3	14291.7
21.56	14950	15058.3	15941.7	22116.7	14283.3
21.58	14050	15050	15700	22116.7	13850
21.6	14566.7	15366.7	16750	22733.3	13625
21.62	14616.7	15658.3	16308.3	21891.7	14075
21.64	15200	15008.3	16866.7	21875	14483.3
21.66	14525	15358.3	15891.7	22216.7	14100
21.68	14491.7	15858.3	17025	22583.3	14241.7
21.7	14625	15258.3	16383.3	22441.7	14741.7
21.72	14775	15675	16650	22058.3	14366.7
21.74	14950	15733.3	17025	21816.7	13858.3
21.76	14516.7	15458.3	17233.3	21608.3	14433.3
21.78	14916.7	15866.7	16916.7	21966.7	14025
21.8	14583.3	15483.3	16875	21900	14150
21.82	14891.7	15758.3	17575	21575	14550
21.84	15241.7	15891.7	17566.7	21350	14208.3
21.86	15433.3	15658.3	17275	22341.7	14733.3
21.88	15016.7	15583.3	17008.3	22900	14300
21.9	15300	16358.3	17091.7	21916.7	14250
21.92	14458.3	16141.7	16625	22475	14633.3
21.94	15108.3	15633.3	17333.3	22591.7	14075
21.96	14716.7	15808.3	17500	22475	15000
21.98	14783.3	15850	17791.7	22841.7	15000
22	14875	15908.3	17208.3	22000	14608.3
22.02	15016.7	16258.3	17541.7	22275	14375
22.04	15441.7	16433.3	17425	22916.7	13991.7
22.06	15858.3	16450	18091.7	22475	14900
22.08	15550	16441.7	17100	22158.3	14250
22.1	15091.7	16225	17366.7	23325	15075
22.12	15066.7	16808.3	17275	23066.7	15033.3
22.14	15808.3	16875	16966.7	23416.7	14966.7
22.16	14983.3	16475	17833.3	22341.7	14516.7
22.18	15258.3	16175	17566.7	22450	15008.3
22.2	16008.3	16550	17625	22766.7	14750
22.22	15291.7	16425	17433.3	23333.3	14841.7
22.24	15433.3	16458.3	17700	23125	15000
22.26	16141.7	16633.3	17741.7	22633.3	15033.3
22.28	15091.7	16325	18833.3	22858.3	14916.7
22.3	14950	16500	17883.3	22950	15183.3
22.32	15191.7	17116.7	17966.7	23183.3	14700
22.34	15833.3	17258.3	18175	23133.3	14650
22.36	15316.7	17108.3	18183.3	22950	14625
22.38	16083.3	16816.7	17841.7	23133.3	15075
22.4	15558.3	16708.3	18600	22675	15250
22.42	15766.7	17325	18325	23258.3	14908.3
22.44	15791.7	17583.3	19100	22866.7	14958.3
22.46	15633.3	16891.7	17683.3	23141.7	15566.7
22.48	16100	17358.3	18991.7	24025	15066.7
22.5	15741.7	17141.7	19058.3	23191.7	14750
22.52	15983.3	16508.3	19375	22783.3	15533.3
22.54	16091.7	17700	18475	24050	15291.7
22.56	16583.3	16941.7	18091.7	22875	15058.3
22.58	15516.7	17375	18650	23425	15758.3
22.6	15941.7	17875	18950	23008.3	15025
22.62	16025	16808.3	19091.7	24000	15491.7
22.64	15766.7	16916.7	19033.3	24241.7	15250
22.66	15400	17833.3	18450	24000	15658.3
22.68	15391.7	17383.3	18925	23250	15041.7
22.7	16350	18316.7	18583.3	23666.7	15850
22.72	16158.3	18075	19050	23491.7	15900
22.74	15516.7	17233.3	18266.7	23616.7	15708.3
22.76	15866.7	18016.7	19116.7	23816.7	15366.7
22.78	16283.3	18266.7	19700	24750	15216.7
22.8	16033.3	18216.7	19133.3	23875	15058.3
22.82	16266.7	17950	19483.3	23400	14916.7
22.84	15841.7	17725	19266.7	23208.3	15733.3
22.86	16525	17783.3	19508.3	24266.7	15975
22.88	16366.7	18358.3	19783.3	24266.7	15608.3
22.9	16341.7	19008.3	19216.7	23841.7	16275
22.92	16700	18041.7	18491.7	24325	16100
22.94	16400	18450	18908.3	24458.3	15983.3
22.96	16700	18408.3	19475	24266.7	15983.3
22.98	16533.3	18050	20058.3	24383.3	16275
23	16458.3	18633.3	19658.3	24025	15791.7
23.02	16191.7	19008.3	19566.7	24708.3	15433.3
23.04	16266.7	17600	19441.7	25450	15666.7
23.06	16083.3	18941.7	19833.3	24391.7	15800
23.08	16075	18508.3	19608.3	25008.3	16316.7
23.1	16783.3	18591.7	20525	23983.3	16016.7
23.12	16866.7	18433.3	20208.3	24400	16008.3
23.14	16850	18733.3	19941.7	24950	15825
23.16	16625	19041.7	20208.3	23816.7	16408.3
23.18	17100	19066.7	19966.7	24008.3	15708.3
23.2	17075	19116.7	19983.3	24675	16366.7
23.22	17050	18108.3	20408.3	25366.7	16000
23.24	17566.7	19100	19733.3	25225	16391.7
23.26	17358.3	19508.3	19866.7	25125	15591.7
23.28	17250	18941.7	19966.7	24633.3	16625
23.3	17066.7	18708.3	20625	24091.7	16466.7
23.32	17266.7	20366.7	20808.3	25066.7	16350
23.34	16716.7	18683.3	20375	24308.3	16433.3
23.36	17475	19600	21000	24866.7	15875
23.38	17075	19508.3	21091.7	25216.7	16416.7
23.4	17650	19558.3	20633.3	24508.3	17341.7
23.42	16566.7	19666.7	20258.3	25391.7	16158.3
23.44	16991.7	19433.3	20958.3	24516.7	16033.3
23.46	17291.7	19133.3	19975	25400	16600
23.48	16575	19800	20825	24908.3	16958.3
23.5	17366.7	20125	21275	25275	16658.3
23.52	17350	18850	21100	25608.3	16216.7
23.54	17208.3	19958.3	21250	25558.3	16308.3
23.56	17133.3	19675	21291.7	26175	17466.7
23.58	17825	20041.7	21516.7	25700	17200
23.6	17050	19608.3	22108.3	25833.3	17375
23.62	17250	19800	21591.7	25175	16575
23.64	17958.3	19975	22441.7	25241.7	17025
23.66	17783.3	19383.3	22325	26075	17541.7
23.68	17683.3	19650	21241.7	25533.3	17283.3
23.7	16675	20483.3	21591.7	25358.3	16700
23.72	18558.3	20375	21575	26183.3	16608.3
23.74	18525	20958.3	21658.3	26158.3	17075
23.76	18533.3	20341.7	21425	26175	17350
23.78	17975	20391.7	21450	25708.3	17416.7
23.8	17591.7	20100	21583.3	26066.7	17633.3
23.82	18400	21050	21766.7	25900	17600
23.84	17775	21625	22625	26208.3	17466.7
23.86	18591.7	20475	21633.3	26483.3	17783.3
23.88	17808.3	20783.3	21583.3	27000	18091.7
23.9	18808.3	21033.3	21950	26083.3	17800
23.92	18358.3	21075	22416.7	26383.3	18383.3
23.94	18200	20333.3	21958.3	26275	17608.3
23.96	18175	20675	21525	26175	17025
23.98	18633.3	20958.3	21783.3	27208.3	17366.7
24	18491.7	21108.3	22600	26600	17966.7
24.02	18241.7	20958.3	22533.3	26941.7	18225
24.04	18308.3	21516.7	22458.3	26525	17400
24.06	17716.7	21666.7	21975	26675	17766.7
24.08	18833.3	21666.7	22483.3	26500	18033.3
24.1	18391.7	21583.3	23033.3	26791.7	17600
24.12	18966.7	22125	22716.7	27158.3	17791.7
24.14	19408.3	21566.7	22558.3	27216.7	17750
24.16	18516.7	21300	23183.3	26933.3	18475
24.18	18766.7	21741.7	23975	26733.3	18475
24.2	17866.7	21591.7	23050	27266.7	18425
24.22	18541.7	21900	22525	27600	18100
24.24	18775	22900	22741.7	27416.7	18233.3
24.26	18683.3	22216.7	24033.3	27916.7	18191.7
24.28	18891.7	22516.7	22716.7	27475	18258.3
24.3	18666.7	22808.3	23383.3	27883.3	18433.3
24.32	18525	21675	22800	27058.3	18783.3
24.34	19183.3	21941.7	23533.3	27591.7	18966.7
24.36	18625	21875	23133.3	28033.3	18591.7
24.38	18900	22475	23541.7	27991.7	18391.7
24.4	18933.3	22741.7	23350	28691.7	18933.3
24.42	18791.7	22316.7	23583.3	28716.7	18675
24.44	18500	22291.7	23575	27825	18733.3
24.46	19141.7	22750	23916.7	28700	18608.3
24.48	20075	22908.3	24075	27766.7	18466.7
24.5	18791.7	22933.3	24508.3	27925	19183.3
24.52	19200	22950	24350	28958.3	19483.3
24.54	19083.3	22708.3	24033.3	28075	19100
24.56	18900	22816.7	24300	28991.7	18525
24.58	18708.3	22950	23683.3	29383.3	18750
24.6	19358.3	22633.3	24158.3	29108.3	19183.3
24.62	19083.3	22733.3	24325	28333.3	19783.3
24.64	19316.7	23591.7	23125	29466.7	19325
24.66	19441.7	23350	24091.7	28808.3	18408.3
24.68	19883.3	23250	24275	29066.7	18691.7
24.7	19700	22375	25416.7	28991.7	19033.3
24.72	19533.3	22641.7	24475	29125	19233.3
24.74	19783.3	23950	24675	28708.3	19583.3
24.76	19733.3	23908.3	24783.3	30091.7	19308.3
24.78	19233.3	24258.3	24666.7	29283.3	19158.3
24.8	20116.7	23283.3	24100	30241.7	19058.3
24.82	20050	23725	25300	29766.7	19516.7
24.84	19625	24233.3	24433.3	29291.7	19316.7
24.86	19633.3	23691.7	25633.3	29608.3	19733.3
24.88	20350	23791.7	24891.7	29866.7	19416.7
24.9	20141.7	24000	24800	29450	18841.7
24.92	19633.3	24000	24758.3	29608.3	19900
24.94	19833.3	24233.3	25158.3	30583.3	20458.3
24.96	19658.3	23925	24666.7	29516.7	20141.7
24.98	19933.3	24433.3	24933.3	29475	19850
25	19950	23666.7	25483.3	30950	19750
25.02	19625	24166.7	25816.7	30391.7	20308.3
25.04	20116.7	23700	25558.3	30300	19608.3
25.06	19825	23641.7	26050	30608.3	19566.7
25.08	19758.3	24333.3	25833.3	30866.7	20058.3
25.1	20066.7	24633.3	25225	30850	19858.3
25.12	19941.7	23891.7	25650	31375	20000
25.14	20383.3	23733.3	25766.7	30525	20341.7
25.16	20241.7	23358.3	25841.7	31283.3	21016.7
25.18	19891.7	24350	25916.7	31391.7	20675
25.2	20291.7	25341.7	25700	30691.7	20583.3
25.22	19933.3	25050	25825	31341.7	20808.3
25.24	20600	24933.3	26175	30400	20066.7
25.26	20466.7	23816.7	26483.3	30233.3	20266.7
25.28	20983.3	25258.3	26466.7	31033.3	20158.3
25.3	20033.3	25425	25891.7	30916.7	19691.7
25.32	20816.7	25658.3	26766.7	31400	19933.3
25.34	20741.7	23725	25783.3	31550	20266.7
25.36	20541.7	25408.3	26825	30816.7	19583.3
25.38	20583.3	24516.7	25866.7	31958.3	21175
25.4	21075	24808.3	26100	31350	20416.7
25.42	20900	25775	25508.3	31216.7	20391.7
25.44	20941.7	25525	26366.7	32175	20633.3
25.46	21050	25366.7	26850	31208.3	20533.3
25.48	20725	25325	26258.3	31650	20500
25.5	20966.7	25275	25708.3	32341.7	20200
25.52	20416.7	24900	27583.3	31408.3	20216.7
25.54	20783.3	24916.7	26083.3	31483.3	20183.3
25.56	21466.7	24425	26416.7	31591.7	20800
25.58	21283.3	25991.7	26708.3	31625	21275
25.6	21191.7	26025	26366.7	32466.7	20216.7
25.62	20100	25241.7	26150	32608.3	20358.3
25.64	20441.7	25291.7	26941.7	31866.7	20741.7
25.66	20675	25558.3	26408.3	31550	20533.3
25.68	20650	26425	27750	31450	21016.7
25.7	20483.3	25966.7	26133.3	32358.3	21158.3
25.72	20466.7	25391.7	27416.7	32558.3	20016.7
25.74	20541.7	26183.3	26466.7	32558.3	20491.7
25.76	20033.3	25841.7	26400	32333.3	20641.7
25.78	20108.3	25741.7	27658.3	32291.7	20100
25.8	20533.3	25450	26900	32716.7	20216.7
25.82	20866.7	25991.7	26283.3	32691.7	21091.7
25.84	20283.3	26266.7	27233.3	32958.3	20633.3
25.86	21075	26000	26858.3	31733.3	20750
25.88	20533.3	26416.7	26700	32066.7	20666.7
25.9	21041.7	25991.7	26500	32308.3	20633.3
25.92	21033.3	26575	27600	32616.7	21108.3
25.94	21466.7	25933.3	27291.7	32858.3	21108.3
25.96	20966.7	25550	26758.3	32791.7	19475
25.98	21241.7	26191.7	27075	32491.7	21500
26	21141.7	25975	27216.7	32808.3	21350
26.02	21425	25966.7	26758.3	33308.3	21216.7
26.04	21350	27208.3	27075	33441.7	20858.3
26.06	21058.3	26075	27350	32891.7	20866.7
26.08	20625	26491.7	27491.7	33116.7	21208.3
26.1	20733.3	26308.3	26491.7	32775	21241.7
26.12	20691.7	26783.3	26866.7	33825	21000
26.14	21150	26808.3	27325	33333.3	20958.3
26.16	20500	26633.3	27825	33258.3	21816.7
26.18	21266.7	26191.7	27883.3	34158.3	21075
26.2	20966.7	25883.3	27866.7	33533.3	20108.3
26.22	20091.7	27000	27508.3	32508.3	21566.7
26.24	20808.3	27241.7	26675	33141.7	21283.3
26.26	20708.3	26150	27266.7	32625	20775
26.28	20550	27825	26800	32475	21433.3
26.3	20558.3	26616.7	26766.7	33841.7	20300
26.32	21150	26508.3	27133.3	33725	20625
26.34	20833.3	27925	27116.7	33083.3	20966.7
26.36	21316.7	27641.7	27566.7	32900	21275
26.38	21400	26958.3	26925	33125	21141.7
26.4	20525	27275	28141.7	34450	21291.7
26.42	20441.7	27875	27525	33891.7	21941.7
26.44	21566.7	26975	27516.7	34091.7	20991.7
26.46	20350	27591.7	28175	32991.7	21250
26.48	21616.7	27366.7	28041.7	35075	21300
26.5	20641.7	26850	26966.7	34516.7	20483.3
26.52	21066.7	26733.3	27566.7	34183.3	21133.3
26.54	20916.7	27283.3	27716.7	34891.7	20591.7
26.56	21858.3	26291.7	27608.3	33583.3	20491.7
26.58	21200	26975	27341.7	34191.7	21566.7
26.6	21233.3	25975	27566.7	33633.3	20500
26.62	21283.3	25350	27858.3	32625	21183.3
26.64	20441.7	25850	27441.7	33175	20591.7
26.66	20725	25333.3	27416.7	32875	20433.3
26.68	20075	25475	26650	33866.7	20533.3
26.7	20483.3	25291.7	26583.3	32958.3	19933.3
26.72	20391.7	25450	27566.7	33408.3	20483.3
26.74	20133.3	25141.7	26516.7	32941.7	20066.7
26.76	20500	25216.7	26266.7	32350	20233.3
26.78	19633.3	25133.3	26200	32850	19800
26.8	19841.7	24616.7	26575	32258.3	19775
26.82	19475	24841.7	26775	31891.7	19391.7
26.84	20308.3	25033.3	26375	32766.7	20575
26.86	19600	24108.3	26333.3	32216.7	20050
26.88	19608.3	24475	26591.7	32358.3	20066.7
26.9	19866.7	23450	26700	32733.3	19566.7
26.92	19275	23733.3	26341.7	32100	19966.7
26.94	19550	23550	25175	31058.3	19541.7
26.96	19000	23858.3	25800	32300	19158.3
26.98	18858.3	24175	25858.3	32308.3	19808.3
27	18758.3	23675	25200	31541.7	18491.7
27.02	18966.7	23341.7	24950	31016.7	19391.7
27.04	19016.7	24316.7	24700	32008.3	20125
27.06	18666.7	23383.3	25675	31041.7	19091.7
27.08	19008.3	23283.3	25016.7	30408.3	19300
27.1	19100	22616.7	24916.7	30583.3	18791.7
27.12	18416.7	22975	24716.7	30708.3	18941.7
27.14	18258.3	23191.7	25141.7	31008.3	19350
27.16	18483.3	23216.7	24933.3	30833.3	19350
27.18	19025	22508.3	24250	30725	19341.7
27.2	17991.7	22975	24333.3	30533.3	19258.3
27.22	18983.3	23025	24583.3	31033.3	19433.3
27.24	19283.3	21941.7	24641.7	30000	18991.7
27.26	17950	22783.3	24425	31033.3	18408.3
27.28	17766.7	22525	24058.3	30050	18275
27.3	17825	21791.7	24583.3	28858.3	18566.7
27.32	18125	21775	24675	28833.3	19075
27.34	17966.7	22341.7	23875	28666.7	18050
27.36	17458.3	22408.3	24116.7	29566.7	18308.3
27.38	18500	22208.3	23558.3	29025	18575
27.4	18108.3	21550	22933.3	29208.3	18683.3
27.42	17475	21500	23758.3	29816.7	17933.3
27.44	17158.3	21125	22750	29400	17816.7
27.46	17416.7	22025	23233.3	29366.7	17516.7
27.48	17700	22266.7	23466.7	29008.3	17316.7
27.5	17700	21458.3	23075	28691.7	17333.3
27.52	17075	21500	22750	28000	17341.7
27.54	17758.3	20791.7	22258.3	28933.3	17933.3
27.56	17725	21116.7	23641.7	28325	17591.7
27.58	16841.7	21516.7	22400	29133.3	17641.7
27.6	16858.3	20825	22341.7	28441.7	17441.7
27.62	16958.3	21116.7	22175	28141.7	17416.7
27.64	17066.7	21225	21816.7	28108.3	16975
27.66	16508.3	21083.3	22233.3	27516.7	17116.7
27.68	16541.7	20633.3	21925	27975	17216.7
27.7	16575	19966.7	22108.3	27691.7	17341.7
27.72	15975	20375	20958.3	27550	16616.7
27.74	16525	20083.3	21583.3	26908.3	16850
27.76	15966.7	20283.3	21708.3	27516.7	16316.7
27.78	16300	19166.7	21383.3	27025	17616.7
27.8	16100	19983.3	22208.3	26775	16425
27.82	16150	19033.3	21208.3	27116.7	16383.3
27.84	15875	19941.7	21441.7	26900	15491.7
27.86	15775	18883.3	21783.3	26516.7	16666.7
27.88	15766.7	19750	21083.3	26650	16183.3
27.9	15950	20141.7	21033.3	26541.7	16583.3
27.92	14883.3	20000	20675	26000	17083.3
27.94	15425	19183.3	20175	26033.3	16316.7
27.96	15541.7	19083.3	21383.3	25216.7	15783.3
27.98	14350	18916.7	20475	25858.3	15991.7
28	14975	18875	20575	26041.7	15858.3
28.02	14908.3	19183.3	20633.3	25191.7	15766.7
28.04	15341.7	18800	20225	26166.7	16183.3
28.06	14658.3	17983.3	20366.7	25300	16083.3
28.08	14666.7	18691.7	20200	25675	16158.3
28.1	14783.3	18100	20166.7	25241.7	16066.7
28.12	15091.7	18050	19700	24383.3	15400
28.14	14700	18708.3	20066.7	24891.7	15808.3
28.16	14616.7	18483.3	20375	24841.7	15033.3
28.18	13858.3	18725	19041.7	25041.7	15300
28.2	14083.3	17683.3	19500	24508.3	14991.7
28.22	14508.3	18275	20100	23958.3	15375
28.24	14150	17616.7	19683.3	24250	15100
28.26	14266.7	17533.3	20100	24375	15975
28.28	14358.3	17583.3	19383.3	24341.7	15400
28.3	13966.7	17666.7	18933.3	23558.3	14541.7
28.32	13525	17258.3	18958.3	24500	14616.7
28.34	13700	17141.7	18858.3	23875	15375
28.36	13741.7	17716.7	19058.3	23483.3	14566.7
28.38	12975	16708.3	19158.3	23491.7	14716.7
28.4	13708.3	16725	18900	23425	14791.7
28.42	13483.3	16358.3	18550	23250	14166.7
28.44	13283.3	16525	17850	23225	14825
28.46	13433.3	16791.7	17941.7	23508.3	14341.7
28.48	13283.3	15825	18191.7	23041.7	14433.3
28.5	13516.7	15841.7	17000	23066.7	14641.7
28.52	13283.3	16300	17308.3	22275	13625
28.54	13658.3	16158.3	17591.7	22550	13966.7
28.56	13341.7	15416.7	17583.3	21850	13666.7
28.58	12516.7	16333.3	17575	22075	14158.3
28.6	12908.3	15900	17025	21758.3	14250
28.62	12700	15866.7	17566.7	21508.3	14008.3
28.64	12408.3	14891.7	17891.7	22116.7	13158.3
28.66	12583.3	15675	17233.3	21691.7	13858.3
28.68	13000	14791.7	17041.7	21466.7	13166.7
28.7	12825	15441.7	16916.7	20775	13058.3
28.72	12216.7	15433.3	16850	21133.3	13383.3
28.74	12325	15625	16166.7	21325	13616.7
28.76	12591.7	15058.3	16916.7	21166.7	12891.7
28.78	12008.3	15466.7	16591.7	21841.7	12458.3
28.8	11783.3	15083.3	16258.3	21050	13558.3
28.82	11716.7	15316.7	16283.3	21366.7	13258.3
28.84	11491.7	14916.7	16866.7	20816.7	12866.7
28.86	12050	15033.3	16158.3	20783.3	12900
28.88	11800	14425	15783.3	20425	12941.7
28.9	12000	14875	16733.3	20583.3	12116.7
28.92	11850	14725	16475	20958.3	12583.3
28.94	11533.3	14116.7	16125	20883.3	13000
28.96	11716.7	14850	15791.7	19866.7	12591.7
28.98	11858.3	14500	15700	19958.3	12900
29	11358.3	14183.3	15608.3	20108.3	12341.7
29.02	11416.7	14591.7	16525	19450	12491.7
29.04	11133.3	14275	15433.3	19466.7	12525
29.06	11233.3	13750	15316.7	19333.3	11833.3
29.08	11375	14075	15458.3	18875	12141.7
29.1	11091.7	13691.7	14958.3	19241.7	11991.7
29.12	11116.7	14475	15200	19533.3	12300
29.14	11000	13991.7	15375	19641.7	11941.7
29.16	10941.7	13841.7	14533.3	18925	11825
29.18	11208.3	13575	15200	18625	12366.7
29.2	10908.3	13841.7	15341.7	19591.7	11925
29.22	10841.7	13883.3	14558.3	18866.7	11525
29.24	10966.7	13650	14450	19291.7	11825
29.26	11200	13625	14508.3	18250	11675
29.28	10550	13391.7	14433.3	19208.3	11641.7
29.3	11183.3	13208.3	15058.3	19158.3	11558.3
29.32	10541.7	13191.7	14625	18125	11708.3
29.34	10875	13116.7	14700	18616.7	11625
29.36	10425	13000	14541.7	18391.7	11491.7
29.38	10533.3	12591.7	14916.7	17800	11016.7
29.4	10566.7	13225	13650	16950	11650
29.42	10216.7	13558.3	13216.7	17475	11925
29.44	10233.3	12400	13691.7	17650	11425
29.46	10150	12666.7	14216.7	18250	11200
29.48	9766.67	12800	14058.3	18066.7	11691.7
29.5	10100	12175	13800	17658.3	10975
29.52	9758.33	12433.3	13408.3	17816.7	10983.3
29.54	10125	12775	14008.3	17433.3	10625
29.56	10033.3	12441.7	14258.3	17516.7	11091.7
29.58	9958.33	12058.3	13100	17875	11216.7
29.6	9275	12516.7	13491.7	17233.3	10608.3
29.62	9583.33	12566.7	12808.3	17225	11025
29.64	9733.33	12450	13466.7	17283.3	10183.3
29.66	9666.67	12350	13525	17091.7	10916.7
29.68	9566.67	12341.7	12558.3	16825	10450
29.7	9966.67	12175	12733.3	16775	10766.7
29.72	9466.67	12408.3	13491.7	17416.7	10525
29.74	9950	12191.7	13275	17066.7	10891.7
29.76	9116.67	11900	13583.3	16750	11475
29.78	9525	12091.7	12941.7	16875	10325
29.8	9308.33	12050	14008.3	16191.7	10658.3
29.82	9725	11658.3	12508.3	16725	10558.3
29.84	9183.33	11775	12708.3	16525	10350
29.86	9550	11725	12741.7	16558.3	10825
29.88	9350	11966.7	13183.3	16600	10016.7
29.9	9216.67	11783.3	12816.7	16091.7	9683.33
29.92	9725	11308.3	12100	16041.7	10508.3
29.94	9166.67	11400	12116.7	16033.3	10025
29.96	9283.33	11141.7	12650	16925	10483.3
29.98	8758.33	10600	12825	15966.7	10083.3
30	9000	11275	12050	16291.7	10025
30.02	8758.33	11758.3	12925	15033.3	10150
30.04	8633.33	11000	12133.3	15958.3	10325
30.06	9141.67	11275	12133.3	16008.3	9950
30.08	8316.67	11075	11883.3	15691.7	10200
30.1	9075	11200	11966.7	16333.3	9891.67
30.12	8700	11166.7	12025	15933.3	10775
30.14	9125	10816.7	12016.7	16283.3	9650
30.16	8900	11541.7	12500	15216.7	10050
30.18	8816.67	11050	12383.3	14975	10158.3
30.2	8325	10716.7	12091.7	15583.3	9416.67
30.22	8933.33	10991.7	12108.3	15700	10275
30.24	8441.67	10933.3	11608.3	15450	10100
30.26	8908.33	10391.7	11691.7	15991.7	10008.3
30.28	8250	10358.3	12275	15225	9683.33
30.3	8533.33	10858.3	11316.7	15550	9625
30.32	8408.33	10825	11766.7	14950	9533.33
30.34	8350	10383.3	11550	14966.7	9508.33
30.36	8325	10916.7	11666.7	14983.3	9183.33
30.38	7858.33	11000	11691.7	15641.7	9900
30.4	8358.33	10775	11425	14266.7	9216.67
30.42	8066.67	10708.3	11350	14266.7	9325
30.44	8533.33	10483.3	11483.3	14483.3	9308.33
30.46	8283.33	10258.3	11475	14516.7	9450
30.48	8325	10250	11516.7	14191.7	9691.67
30.5	8058.33	10158.3	11408.3	14708.3	9683.33
30.52	8066.67	10641.7	11575	14333.3	9750
30.54	8008.33	10575	11291.7	14791.7	9291.67
30.56	8233.33	10850	11158.3	14575	8950
30.58	8350	10141.7	11616.7	14891.7	9233.33
30.6	7608.33	10033.3	10716.7	14091.7	9075
30.62	8275	9808.33	11283.3	14241.7	8925
30.64	8291.67	10975	10633.3	14958.3	8966.67
30.66	7933.33	10416.7	10925	14066.7	9641.67
30.68	7583.33	10483.3	11125	14783.3	9191.67
30.7	8275	9916.67	11591.7	14308.3	8733.33
30.72	7858.33	10058.3	10750	14183.3	9666.67
30.74	7783.33	10116.7	10825	14391.7	8900
30.76	7741.67	10016.7	11008.3	14150	9200
30.78	7650	9958.33	10425	14600	9666.67
30.8	7700	9891.67	10975	14050	9025
30.82	7791.67	9691.67	11166.7	13750	9058.33
30.84	7875	9925	11058.3	14325	9041.67
30.86	7833.33	9783.33	10391.7	14000	9041.67
30.88	8133.33	9616.67	10883.3	14175	9058.33
30.9	8175	9300	10600	14108.3	9391.67
30.92	7800	9625	10550	14125	8650
30.94	7433.33	9791.67	10308.3	13866.7	8733.33
30.96	7516.67	9325	10200	13983.3	8666.67
30.98	7866.67	9300	10841.7	14350	9366.67
31	7300	9675	10475	13058.3	8983.33
31.02	7600	9258.33	10416.7	13650	8391.67
31.04	7625	9408.33	10733.3	13950	8975
31.06	7116.67	9083.33	10225	13450	8666.67
31.08	7608.33	9583.33	10350	13225	8816.67
31.1	7466.67	10200	10775	13375	8758.33
31.12	7216.67	9725	10266.7	13450	8441.67
31.14	7541.67	9533.33	9666.67	13741.7	8775
31.16	7525	8916.67	10108.3	13475	9050
31.18	7241.67	9358.33	10366.7	13258.3	8633.33
31.2	7483.33	8983.33	10358.3	13508.3	8141.67
31.22	7500	9791.67	10625	13025	8658.33
31.24	7375	9366.67	10066.7	13133.3	8683.33
31.26	7200	9100	10241.7	13391.7	8700
31.28	7525	9350	9891.67	13133.3	8600
31.3	7366.67	9191.67	9941.67	13533.3	8050
31.32	7058.33	8975	10175	12866.7	8716.67
31.34	7475	9358.33	10183.3	13366.7	8100
31.36	7091.67	9408.33	9883.33	13575	7983.33
31.38	7508.33	9566.67	9650	13175	8450
31.4	7258.33	9191.67	10258.3	13016.7	8250
31.42	6800	8775	9816.67	13416.7	8266.67
31.44	6825	8775	9975	13000	8191.67
31.46	7108.33	8941.67	10016.7	13191.7	8258.33
31.48	6950	9333.33	9441.67	13275	8166.67
31.5	7325	9508.33	10133.3	13291.7	8158.33
31.52	7475	9191.67	9625	13016.7	7875
31.54	7033.33	8850	9683.33	12941.7	8133.33
31.56	6558.33	8641.67	9541.67	13016.7	7875
31.58	6841.67	8850	9850	13058.3	7808.33
31.6	6916.67	8783.33	10091.7	12925	8158.33
31.62	7266.67	8850	9325	12991.7	8066.67
31.64	7141.67	9325	9708.33	12508.3	8225
31.66	6858.33	8591.67	9883.33	12716.7	8108.33
31.68	7175	8750	9600	12875	8250
31.7	7225	8833.33	9775	13041.7	8191.67
31.72	6991.67	8600	9933.33	13325	7866.67
31.74	6650	8725	9508.33	12675	8133.33
31.76	6566.67	8483.33	9400	12783.3	7941.67
31.78	7091.67	8675	9558.33	13350	8125
31.8	7016.67	9058.33	9508.33	12575	7283.33
31.82	6758.33	8616.67	9625	11933.3	8000
31.84	6516.67	8641.67	9750	12033.3	8383.33
31.86	6858.33	8741.67	9941.67	12366.7	8325
31.88	6975	8575	9366.67	12733.3	8216.67
31.9	7000	8491.67	9258.33	12641.7	7958.33
31.92	6666.67	8466.67	9891.67	12941.7	7500
31.94	6725	8408.33	9750	12625	8066.67
31.96	6675	8391.67	9191.67	12116.7	8241.67
31.98	6558.33	8550	9441.67	12625	8050
32	7033.33	8483.33	8991.67	12675	7783.33
32.02	6908.33	8675	9491.67	12533.3	7466.67
32.04	6916.67	8391.67	9025	12658.3	7833.33
32.06	7241.67	8316.67	9341.67	12108.3	8158.33
32.08	6625	8141.67	8991.67	12450	8033.33
32.1	6716.67	8175	9350	12591.7	7341.67
32.12	6333.33	8641.67	9133.33	12283.3	8125
32.14	6775	8458.33	9541.67	12216.7	8175
32.16	6466.67	8450	9125	11941.7	7741.67
32.18	6783.33	8433.33	9150	12033.3	7500
32.2	7100	8391.67	9025	11516.7	7841.67
32.22	6850	8341.67	8991.67	11741.7	7191.67
32.24	6666.67	8091.67	9091.67	12483.3	7758.33
32.26	6450	8166.67	9125	11791.7	7883.33
32.28	6866.67	8441.67	9141.67	12550	7091.67
32.3	6858.33	8533.33	8691.67	12191.7	7500
32.32	6175	8150	9175	12350	7566.67
32.34	7025	8183.33	8975	12233.3	7708.33
32.36	6100	7866.67	9208.33	12250	7841.67
32.38	6108.33	8258.33	9125	12316.7	7391.67
32.4	6916.67	7633.33	9358.33	12291.7	7300
32.42	6558.33	8358.33	9233.33	12041.7	7008.33
32.44	6533.33	8533.33	8858.33	12191.7	7533.33
32.46	6758.33	8383.33	8675	12200	7883.33
32.48	6283.33	7800	9016.67	12083.3	7616.67
32.5	6350	8191.67	8875	11933.3	7483.33
32.52	6508.33	8041.67	8441.67	12000	7408.33
32.54	6583.33	8100	8991.67	12500	7266.67
32.56	6383.33	7883.33	8866.67	12108.3	7191.67
32.58	6683.33	8108.33	8916.67	12166.7	7450
32.6	6308.33	7858.33	9033.33	11966.7	7133.33
32.62	6241.67	7950	9158.33	12283.3	7641.67
32.64	6616.67	8483.33	8783.33	12150	7775
32.66	6725	8241.67	8900	12275	7075
32.68	6525	7966.67	8816.67	11733.3	7483.33
32.7	6108.33	7966.67	8350	11341.7	7325
32.72	6508.33	8041.67	8458.33	11800	7291.67
32.74	6275	8225	9133.33	11683.3	7566.67
32.76	6333.33	8258.33	8733.33	11591.7	7633.33
32.78	6308.33	8058.33	8475	11516.7	7158.33
32.8	6000	7991.67	8800	11891.7	7408.33
32.82	6283.33	7983.33	8275	12433.3	7225
32.84	6166.67	7808.33	9108.33	11333.3	7475
32.86	6641.67	7491.67	8758.33	11691.7	7250
32.88	5966.67	8000	8450	12000	7208.33
32.9	6125	8425	8750	11891.7	7266.67
32.92	6283.33	7700	8225	11850	7350
32.94	6366.67	7791.67	8700	11450	6708.33
32.96	6625	7583.33	8141.67	11725	7225
32.98	6116.67	7700	8141.67	11450	7158.33
33	6141.67	7875	8675	11583.3	7175
33.02	6050	7908.33	8133.33	12041.7	7125
33.04	6283.33	7800	8216.67	11508.3	7308.33
33.06	6025	7641.67	8025	11600	6816.67
33.08	5983.33	7783.33	8275	11691.7	7108.33
33.1	6341.67	7850	8008.33	11650	7225
33.12	6033.33	7658.33	8375	11716.7	7400
33.14	5950	7291.67	7925	11875	7183.33
33.16	6141.67	7258.33	8283.33	11558.3	7141.67
33.18	5933.33	7541.67	8458.33	11816.7	7350
33.2	5941.67	7300	8458.33	11566.7	7091.67
33.22	6108.33	7741.67	8666.67	11991.7	7208.33
33.24	6233.33	8166.67	8025	11650	6841.67
33.26	6058.33	7925	8233.33	11375	7558.33
33.28	5858.33	7491.67	8208.33	11691.7	7125
33.3	6241.67	7625	8591.67	11608.3	6716.67
33.32	6308.33	8066.67	8366.67	12108.3	6991.67
33.34	6033.33	7500	8133.33	11625	6775
33.36	5841.67	7675	8158.33	11583.3	7125
33.38	5966.67	7416.67	8391.67	11291.7	6883.33
33.4	6000	7575	8825	12041.7	7016.67
33.42	6158.33	7600	8416.67	11483.3	7166.67
33.44	6091.67	7583.33	8350	11491.7	7616.67
33.46	5875	7475	7908.33	11633.3	7358.33
33.48	5775	7550	8133.33	11733.3	6658.33
33.5	6208.33	7516.67	8100	11583.3	6708.33
33.52	6191.67	7308.33	8033.33	11508.3	6758.33
33.54	5766.67	7075	8383.33	11266.7	7183.33
33.56	5708.33	7616.67	7758.33	11158.3	6941.67
33.58	6058.33	7341.67	7500	11316.7	6983.33
33.6	6091.67	7325	8008.33	11333.3	6783.33
33.62	6058.33	7450	7550	11766.7	6791.67
33.64	5900	7700	8075	11158.3	6533.33
33.66	5841.67	7658.33	7708.33	11075	6500
33.68	5908.33	7341.67	7708.33	11400	7116.67
33.7	5991.67	7550	8066.67	11541.7	6608.33
33.72	5575	7391.67	8091.67	11350	6958.33
33.74	6066.67	7891.67	8200	11258.3	7041.67
33.76	5975	7483.33	7875	11216.7	6600
33.78	5766.67	7366.67	8141.67	11141.7	6675
33.8	6016.67	7375	8425	11516.7	6666.67
33.82	5808.33	7200	8216.67	10908.3	6883.33
33.84	5975	7591.67	8158.33	11808.3	7083.33
33.86	5983.33	7233.33	7891.67	11041.7	6641.67
33.88	5650	7308.33	8066.67	10841.7	6600
33.9	5658.33	6916.67	7708.33	11183.3	6841.67
33.92	5525	6783.33	8216.67	11591.7	6791.67
33.94	5408.33	6825	7883.33	11533.3	6600
33.96	5933.33	7083.33	8008.33	11016.7	6808.33
33.98	5591.67	6933.33	8025	11008.3	6683.33
34	6050	6916.67	8108.33	11016.7	6533.33
34.02	5583.33	7241.67	7516.67	11183.3	6800
34.04	5933.33	7541.67	7341.67	11283.3	6666.67
34.06	5650	7416.67	7766.67	11583.3	6466.67
34.08	5650	7066.67	7541.67	11391.7	6733.33
34.1	5541.67	7741.67	7633.33	11375	6791.67
34.12	5750	7358.33	7900	10925	6708.33
34.14	5658.33	7191.67	8191.67	11183.3	6425
34.16	5591.67	6991.67	7775	10733.3	6583.33
34.18	5816.67	7283.33	7616.67	11758.3	6050
34.2	5833.33	7341.67	7858.33	10800	6491.67
34.22	6166.67	6933.33	7475	11266.7	6683.33
34.24	5875	6966.67	7425	10383.3	6391.67
34.26	5825	6966.67	7216.67	10858.3	6516.67
34.28	5466.67	7266.67	7875	11300	6883.33
34.3	5600	6725	7758.33	10733.3	6483.33
34.32	6158.33	6891.67	7933.33	10908.3	6508.33
34.34	5858.33	7133.33	7500	10775	6875
34.36	6025	7008.33	7291.67	11200	6475
34.38	5716.67	7325	7791.67	11475	6683.33
34.4	5366.67	7250	7916.67	11058.3	6700
34.42	5583.33	6933.33	8108.33	10991.7	6383.33
34.44	5933.33	7308.33	7616.67	10825	6183.33
34.46	5575	7000	7483.33	10925	6266.67
34.48	5825	7400	7341.67	11108.3	6416.67
34.5	5550	6858.33	7183.33	10733.3	6208.33
34.52	5808.33	7216.67	7625	11091.7	6466.67
34.54	5791.67	7091.67	7341.67	10975	6425
34.56	5966.67	7258.33	7841.67	11008.3	6291.67
34.58	5808.33	7075	7500	11258.3	6691.67
34.6	5791.67	6816.67	7483.33	10975	6383.33
34.62	5225	6991.67	7691.67	11091.7	6100
34.64	5533.33	7125	7391.67	11066.7	5991.67
34.66	5625	7116.67	7833.33	10733.3	6483.33
34.68	5383.33	7258.33	7808.33	11200	6316.67
34.7	5450	7200	7508.33	11366.7	6183.33
34.72	5450	7325	7133.33	10650	5933.33
34.74	5600	6683.33	7333.33	10108.3	6383.33
34.76	5741.67	6841.67	7733.33	10991.7	6283.33
34.78	5366.67	6816.67	7558.33	11083.3	6225
34.8	5525	6858.33	7633.33	10683.3	6541.67
34.82	5700	6625	7266.67	10975	6108.33
34.84	5750	7033.33	7150	10883.3	5966.67
34.86	5841.67	6750	7375	10291.7	6233.33
34.88	5233.33	6941.67	7491.67	11358.3	5883.33
34.9	5333.33	7133.33	7341.67	11308.3	6183.33
34.92	5508.33	6691.67	7400	10633.3	6075
34.94	5616.67	6800	7633.33	10466.7	6458.33
34.96	5341.67	6725	7300	10266.7	6083.33
34.98	5583.33	6750	7183.33	11100	6258.33
35	5416.67	6825	7258.33	11100	6308.33
35.02	5508.33	6733.33	7258.33	11175	6533.33
35.04	5791.67	6766.67	7175	10983.3	6183.33
35.06	5633.33	6683.33	7658.33	11158.3	6133.33
35.08	5791.67	6766.67	7225	10666.7	6000
35.1	5491.67	7183.33	7658.33	11266.7	6108.33
35.12	5366.67	6800	7133.33	10650	6325
35.14	5841.67	6608.33	7275	10608.3	5950
35.16	5408.33	6616.67	7650	10591.7	6133.33
35.18	5400	6575	7150	10108.3	5716.67
35.2	5550	6416.67	7483.33	10391.7	6100
35.22	5533.33	6816.67	7466.67	10733.3	6216.67
35.24	5341.67	6441.67	7258.33	11191.7	6433.33
35.26	5508.33	6916.67	7483.33	11083.3	6008.33
35.28	5325	6733.33	7316.67	10991.7	6025
35.3	5183.33	6775	7050	10783.3	6358.33
35.32	5308.33	7041.67	7291.67	10758.3	6408.33
35.34	5325	6675	6966.67	10925	6633.33
35.36	5408.33	6475	7425	10291.7	6366.67
35.38	5308.33	7225	7066.67	10491.7	5583.33
35.4	5433.33	6533.33	7091.67	10683.3	6108.33
35.42	5275	6683.33	7116.67	10683.3	5841.67
35.44	5116.67	6700	7258.33	10983.3	6133.33
35.46	5541.67	6666.67	7166.67	10608.3	6225
35.48	5508.33	7150	7141.67	10508.3	5983.33
35.5	5458.33	6983.33	7191.67	10983.3	5783.33
35.52	5466.67	6808.33	7516.67	10650	5766.67
35.54	5466.67	6366.67	7375	10850	5650
35.56	5266.67	6533.33	6858.33	10966.7	6200
35.58	5325	6975	7133.33	11125	6675
35.6	5425	6883.33	7033.33	10625	6008.33
35.62	5216.67	6450	7575	10258.3	6175
35.64	5433.33	6725	7158.33	10425	6266.67
35.66	5491.67	6950	7416.67	10641.7	5633.33
35.68	5158.33	7008.33	7358.33	10383.3	5500
35.7	5508.33	6550	7200	10450	5866.67
35.72	5316.67	6300	6958.33	10408.3	6391.67
35.74	5516.67	6616.67	7350	11241.7	6225
35.76	5275	6825	6833.33	10700	5891.67
35.78	5375	6858.33	6883.33	11058.3	6158.33
35.8	5333.33	6683.33	6966.67	10841.7	5900
35.82	5200	7025	6925	10450	5758.33
35.84	5433.33	6966.67	7141.67	10958.3	5883.33
35.86	5525	6641.67	6975	10591.7	6233.33
35.88	5258.33	6308.33	7450	10458.3	5725
35.9	5250	6258.33	7383.33	10375	5683.33
35.92	5458.33	6491.67	6983.33	11033.3	5858.33
35.94	5225	6433.33	7400	10975	5916.67
35.96	5091.67	6541.67	7125	11050	5816.67
35.98	5341.67	7083.33	7191.67	10750	6433.33
36	5450	6583.33	7200	9658.33	5766.67
36.02	5116.67	7008.33	7425	10358.3	5875
36.04	5166.67	6608.33	6841.67	10150	5808.33
36.06	5283.33	6458.33	6958.33	10675	6208.33
36.08	4683.33	6158.33	6575	10408.3	5933.33
36.1	5233.33	6541.67	7450	10891.7	5816.67
36.12	5433.33	6641.67	7175	10875	5941.67
36.14	5325	6516.67	7075	10291.7	5725
36.16	5441.67	6233.33	6541.67	10233.3	5683.33
36.18	5083.33	6850	6966.67	10800	6033.33
36.2	5666.67	6316.67	6391.67	10966.7	5683.33
36.22	5225	6533.33	6925	10666.7	5508.33
36.24	5016.67	6458.33	6658.33	10916.7	5691.67
36.26	5041.67	6700	6583.33	10466.7	5575
36.28	5450	6391.67	6750	10625	6416.67
36.3	5375	6558.33	6758.33	10250	5850
36.32	5450	6700	6541.67	10666.7	5916.67
36.34	5416.67	6341.67	7250	10725	5866.67
36.36	5083.33	6483.33	6841.67	10541.7	6016.67
36.38	5333.33	6366.67	6233.33	10800	5708.33
36.4	4941.67	6483.33	6608.33	10533.3	5616.67
36.42	5466.67	6341.67	6925	9941.67	5833.33
36.44	5458.33	6941.67	6508.33	10491.7	6108.33
36.46	5300	6716.67	6416.67	10883.3	5741.67
36.48	5208.33	6833.33	6258.33	10500	6008.33
36.5	5408.33	6150	6958.33	10166.7	6016.67
36.52	4791.67	6758.33	6675	10666.7	5841.67
36.54	5225	6958.33	6958.33	10691.7	5716.67
36.56	5025	6508.33	6750	9900	5616.67
36.58	5008.33	6375	6908.33	10491.7	5866.67
36.6	5258.33	6433.33	6925	10866.7	5916.67
36.62	4908.33	6566.67	6841.67	10625	6050
36.64	5166.67	6300	6866.67	10241.7	6100
36.66	5041.67	6516.67	7016.67	10783.3	5958.33
36.68	5125	6341.67	6700	11058.3	5591.67
36.7	5158.33	5975	6500	10983.3	5591.67
36.72	5233.33	6366.67	6816.67	10758.3	5766.67
36.74	4991.67	5933.33	6841.67	10800	5858.33
36.76	4900	6266.67	6883.33	10583.3	5758.33
36.78	4958.33	6558.33	6891.67	11125	6033.33
36.8	4908.33	6300	6625	10783.3	5466.67
36.82	5191.67	6083.33	7200	10475	5341.67
36.84	4783.33	6425	6500	10633.3	5616.67
36.86	4758.33	6508.33	6650	10416.7	6266.67
36.88	4816.67	6083.33	6866.67	10225	6066.67
36.9	5216.67	6358.33	6691.67	10316.7	5808.33
36.92	4675	6541.67	6575	10433.3	5925
36.94	4808.33	6325	6641.67	10858.3	5533.33
36.96	5200	6158.33	6666.67	10766.7	5533.33
36.98	4741.67	6066.67	6641.67	10416.7	5816.67
37	5233.33	6325	6775	10108.3	6216.67
37.02	5000	6525	6850	10158.3	5475
37.04	4750	6275	6375	10050	5608.33
37.06	5491.67	6166.67	6991.67	10466.7	5741.67
37.08	5050	6308.33	6800	9891.67	5491.67
37.1	4833.33	6116.67	6516.67	11116.7	5300
37.12	4941.67	6058.33	6308.33	10391.7	5850
37.14	5341.67	6225	6841.67	10441.7	5858.33
37.16	5150	6275	6366.67	10650	5566.67
37.18	5300	6533.33	6691.67	10525	5425
37.2	4833.33	6141.67	6316.67	10666.7	5675
37.22	5158.33	6300	6500	9908.33	5591.67
37.24	5075	6158.33	6700	10916.7	5750
37.26	4975	6191.67	6566.67	10458.3	5633.33
37.28	5241.67	5966.67	6391.67	10366.7	5108.33
37.3	4941.67	6066.67	6566.67	10566.7	5633.33
37.32	5241.67	5916.67	6700	10058.3	5541.67
37.34	5308.33	6208.33	6441.67	10125	5675
37.36	4758.33	6133.33	7008.33	10383.3	5708.33
37.38	4733.33	6241.67	6991.67	10291.7	5458.33
37.4	5050	5958.33	6508.33	10241.7	5591.67
37.42	4883.33	6408.33	6383.33	10458.3	5316.67
37.44	5158.33	6350	6550	10408.3	5250
37.46	5091.67	6333.33	6525	10208.3	5066.67
37.48	4700	6333.33	6458.33	10766.7	5583.33
37.5	4933.33	6400	6441.67	10841.7	5400
37.52	5233.33	5983.33	6375	10608.3	5416.67
37.54	4966.67	6200	6525	10608.3	5525
37.56	4808.33	6441.67	6600	10441.7	5091.67
37.58	4666.67	6133.33	6625	10266.7	5358.33
37.6	5133.33	6025	6716.67	10250	5425
37.62	5466.67	6500	6600	10858.3	5425
37.64	5183.33	6300	6633.33	10575	5808.33
37.66	5033.33	5958.33	6225	10350	5550
37.68	5016.67	6441.67	6208.33	10083.3	5358.33
37.7	4983.33	5875	6691.67	10591.7	5391.67
37.72	5033.33	6308.33	6616.67	10391.7	5316.67
37.74	5316.67	6641.67	6100	10683.3	5358.33
37.76	4958.33	5866.67	6333.33	10083.3	5691.67
37.78	4658.33	6075	6358.33	10483.3	5491.67
37.8	4691.67	6233.33	6658.33	10591.7	5400
37.82	5208.33	6466.67	6558.33	10616.7	5208.33
37.84	4650	6341.67	6791.67	10441.7	5316.67
37.86	4891.67	6375	6925	11066.7	5691.67
37.88	5041.67	6641.67	6575	10358.3	5416.67
37.9	4641.67	6216.67	6158.33	10291.7	5558.33
37.92	4833.33	6200	6533.33	10741.7	5400
37.94	4941.67	5950	6366.67	10391.7	5566.67
37.96	4858.33	6808.33	6508.33	10900	5558.33
37.98	4991.67	6250	6708.33	10541.7	5266.67
38	4775	6208.33	6616.67	10683.3	5500
38.02	4883.33	5841.67	6300	10050	6000
38.04	5058.33	5783.33	6616.67	10091.7	5583.33
38.06	4958.33	6283.33	6458.33	10350	5258.33
38.08	5183.33	6275	6500	10683.3	5575
38.1	5025	6208.33	6541.67	10525	5675
38.12	4883.33	6316.67	6183.33	9925	5375
38.14	4958.33	5883.33	6933.33	10000	5150
38.16	4858.33	6158.33	6766.67	10350	5750
38.18	4550	6000	6375	10350	5241.67
38.2	5116.67	6008.33	6416.67	10208.3	5600
38.22	4733.33	6050	6400	10966.7	5275
38.24	4666.67	6150	6775	10783.3	5508.33
38.26	4675	6300	6450	10008.3	5616.67
38.28	4658.33	6341.67	6391.67	10366.7	5466.67
38.3	5125	5741.67	6216.67	10258.3	5275
38.32	4866.67	6208.33	6316.67	10558.3	5525
38.34	5000	6041.67	6591.67	10341.7	5683.33
38.36	4950	5983.33	6508.33	10391.7	5441.67
38.38	4825	5925	6541.67	10633.3	5033.33
38.4	4616.67	6191.67	6541.67	10366.7	5075
38.42	4716.67	6175	6316.67	10591.7	5500
38.44	4725	5816.67	6758.33	9950	5591.67
38.46	4758.33	6575	6833.33	9866.67	5191.67
38.48	5008.33	6541.67	6375	10583.3	5225
38.5	4783.33	5966.67	6725	10516.7	5408.33
38.52	4675	6300	6416.67	10200	5391.67
38.54	4716.67	6258.33	6416.67	10316.7	5483.33
38.56	5083.33	6500	6800	10391.7	5408.33
38.58	4883.33	6283.33	6283.33	10316.7	5491.67
38.6	4825	6033.33	6591.67	10483.3	5350
38.62	4725	6425	6725	10108.3	5433.33
38.64	5008.33	6533.33	6633.33	10866.7	5350
38.66	4483.33	6416.67	5875	10491.7	5491.67
38.68	4900	6191.67	6591.67	10408.3	5308.33
38.7	4966.67	6216.67	6608.33	10541.7	5425
38.72	4716.67	6133.33	6566.67	10266.7	5441.67
38.74	4825	6225	6683.33	9783.33	5816.67
38.76	4875	6058.33	6483.33	10008.3	5308.33
38.78	4608.33	6150	6391.67	10291.7	5291.67
38.8	4933.33	6258.33	6375	10583.3	5283.33
38.82	4450	6533.33	6016.67	10183.3	5166.67
38.84	4858.33	5850	6633.33	9791.67	5350
38.86	5025	6566.67	6766.67	10758.3	5025
38.88	4708.33	6183.33	6658.33	10041.7	5391.67
38.9	4525	6125	6425	10216.7	5125
38.92	4450	6225	6566.67	10400	5308.33
38.94	4658.33	6108.33	6050	9658.33	5341.67
38.96	4850	6241.67	5975	10308.3	5350
38.98	4908.33	6283.33	6441.67	10358.3	5391.67
39	4908.33	6375	6358.33	10425	5250
39.02	4583.33	6025	6591.67	10825	5008.33
39.04	5075	6108.33	6000	10633.3	5275
39.06	5141.67	6658.33	6325	11058.3	5233.33
39.08	4758.33	6116.67	6341.67	10075	5333.33
39.1	4625	6283.33	6558.33	11041.7	5250
39.12	4616.67	6308.33	6700	10416.7	5250
39.14	4916.67	6091.67	6541.67	10266.7	5350
39.16	4816.67	6341.67	6683.33	10500	5583.33
39.18	4891.67	6075	7183.33	10425	5458.33
39.2	4741.67	6158.33	6208.33	10341.7	5416.67
39.22	4633.33	6233.33	6608.33	11008.3	5283.33
39.24	5000	6058.33	6808.33	10358.3	5233.33
39.26	4866.67	5858.33	6591.67	10300	5125
39.28	4833.33	6241.67	6300	10458.3	5566.67
39.3	4708.33	6233.33	6666.67	10250	5575
39.32	4758.33	5983.33	6825	10375	4916.67
39.34	5041.67	6191.67	6391.67	10283.3	5191.67
39.36	5041.67	6650	6383.33	10200	5333.33
39.38	5133.33	5950	6483.33	10508.3	5391.67
39.4	4916.67	6241.67	6458.33	10325	5408.33
39.42	4800	6366.67	6208.33	10525	5341.67
39.44	5158.33	5833.33	6216.67	10416.7	4866.67
39.46	4341.67	6108.33	6741.67	10683.3	5466.67
39.48	4900	6341.67	6583.33	10791.7	5141.67
39.5	5166.67	6358.33	6658.33	10766.7	5341.67
39.52	4858.33	6458.33	6775	10666.7	5300
39.54	4916.67	6283.33	6150	10400	5408.33
39.56	4775	6166.67	6525	10500	5283.33
39.58	4633.33	6391.67	6333.33	10733.3	5275
39.6	4741.67	6450	6400	10408.3	5291.67
39.62	4491.67	6091.67	6558.33	10233.3	5241.67
39.64	4800	6625	6741.67	10458.3	5283.33
39.66	4566.67	6541.67	6533.33	10216.7	4983.33
39.68	4533.33	6133.33	6491.67	10191.7	5158.33
39.7	4591.67	6141.67	6725	10733.3	5191.67
39.72	4733.33	6433.33	6491.67	10900	5341.67
39.74	5000	6258.33	6625	10233.3	5216.67
39.76	4891.67	6266.67	6400	10808.3	5316.67
39.78	4558.33	6441.67	6508.33	10250	5675
39.8	4658.33	6358.33	6500	10850	5191.67
39.82	4666.67	6250	6841.67	10458.3	5633.33
39.84	4716.67	6425	6425	10283.3	5716.67
39.86	4891.67	6575	6733.33	10883.3	5275
39.88	4808.33	6625	6658.33	10708.3	5183.33
39.9	4850	5641.67	6358.33	10491.7	5116.67
39.92	4583.33	6300	6250	11141.7	5375
39.94	4841.67	6491.67	6416.67	10675	5141.67
39.96	5000	6541.67	6300	10641.7	5541.67
39.98	4900	6466.67	6466.67	10933.3	5416.67
40	4883.33	6191.67	6650	10775	5408.33
40.02	4691.67	6108.33	6691.67	10350	5508.33
40.04	4716.67	6700	6716.67	10325	5341.67
40.06	4941.67	6433.33	6966.67	10575	5200
40.08	4858.33	6366.67	6216.67	10400	5458.33
40.1	4908.33	6200	6316.67	10225	5258.33
40.12	5075	6350	6791.67	10275	5291.67
40.14	4900	6616.67	6750	10800	5433.33
40.16	5008.33	6375	6875	10725	5141.67
40.18	4625	6141.67	6500	10133.3	5350
40.2	4708.33	6208.33	6158.33	10975	5283.33
40.22	4908.33	6333.33	6858.33	10533.3	5608.33
40.24	4841.67	6283.33	6583.33	10950	5141.67
40.26	5041.67	6525	6891.67	10458.3	5350
40.28	5075	6583.33	6450	10558.3	5683.33
40.3	4908.33	6458.33	6466.67	11008.3	5483.33
40.32	5191.67	6375	6266.67	10625	5300
40.34	4558.33	6425	6600	11066.7	5491.67
40.36	4833.33	6658.33	6450	10741.7	5416.67
40.38	5075	6925	6816.67	10725	5450
40.4	5083.33	6416.67	6558.33	9958.33	5308.33
40.42	4700	6483.33	6533.33	10716.7	5216.67
40.44	4783.33	6108.33	6533.33	10833.3	5341.67
40.46	5050	6266.67	6983.33	10450	5241.67
40.48	4983.33	6366.67	6575	11083.3	4900
40.5	4983.33	6708.33	6308.33	10600	5341.67
40.52	5083.33	6650	6391.67	10916.7	5333.33
40.54	4950	6125	6425	10925	5333.33
40.56	4558.33	6300	6708.33	10591.7	5166.67
40.58	4750	6283.33	6425	10875	5383.33
40.6	4941.67	6450	6783.33	10800	5166.67
40.62	4691.67	6608.33	7125	10400	5675
40.64	5158.33	6233.33	7008.33	10533.3	5125
40.66	4700	6533.33	6500	10716.7	5350
40.68	4766.67	6233.33	6700	10966.7	5608.33
40.7	4816.67	6508.33	6816.67	10950	5475
40.72	5008.33	6416.67	6841.67	10883.3	4933.33
40.74	4783.33	6050	6625	10683.3	5116.67
40.76	4900	6341.67	7066.67	10925	5600
40.78	4808.33	6833.33	6816.67	10725	5366.67
40.8	4925	6216.67	7100	11183.3	5491.67
40.82	4841.67	6525	6900	10741.7	5758.33
40.84	4583.33	6858.33	6725	10300	5050
40.86	4841.67	6783.33	6708.33	10591.7	5233.33
40.88	4900	6483.33	6608.33	10658.3	5233.33
40.9	4766.67	6566.67	6666.67	10483.3	5216.67
40.92	4991.67	6691.67	6991.67	10691.7	5216.67
40.94	5100	6425	6950	10716.7	5525
40.96	4775	6825	7208.33	10625	5350
40.98	5283.33	6433.33	6758.33	11058.3	5025
41	5100	7000	6625	10108.3	5333.33
41.02	4800	6908.33	6991.67	10683.3	5091.67
41.04	4800	6175	6691.67	10825	5208.33
41.06	4858.33	6791.67	7025	11008.3	5458.33
41.08	4383.33	6800	6808.33	10891.7	5341.67
41.1	4916.67	6633.33	6616.67	10975	5475
41.12	4900	6483.33	6966.67	10933.3	5316.67
41.14	4791.67	6375	6916.67	10750	5575
41.16	5283.33	6325	7150	10866.7	5316.67
41.18	4975	6741.67	6816.67	10966.7	5175
41.2	4775	6758.33	7075	11108.3	5416.67
41.22	4525	7066.67	6616.67	10791.7	5050
41.24	5000	6375	6583.33	10966.7	5458.33
41.26	4858.33	6550	6725	10650	5350
41.28	4833.33	6558.33	6325	10566.7	5175
41.3	4766.67	6450	6541.67	10850	5333.33
41.32	4966.67	6350	6725	11441.7	4975
41.34	5183.33	6383.33	6783.33	10916.7	5441.67
41.36	4983.33	6433.33	7016.67	10950	5258.33
41.38	5066.67	6658.33	7075	10458.3	5366.67
41.4	4900	6600	6533.33	10583.3	4908.33
41.42	5000	7141.67	6666.67	10858.3	5475
41.44	5125	6625	7016.67	11150	5491.67
41.46	4883.33	6533.33	6958.33	11000	5616.67
41.48	4708.33	6683.33	7016.67	11025	5425
41.5	4775	6941.67	6941.67	10850	4908.33
41.52	5183.33	6975	6858.33	10616.7	5275
41.54	4991.67	6266.67	6866.67	10750	5741.67
41.56	4825	6941.67	6825	10858.3	5333.33
41.58	5025	7158.33	6866.67	10866.7	5325
41.6	4750	6500	6683.33	10825	5308.33
41.62	4741.67	6716.67	7000	10291.7	5658.33
41.64	4858.33	7091.67	6508.33	11016.7	5475
41.66	4825	6850	6433.33	11491.7	5341.67
41.68	5325	6791.67	7050	10866.7	5408.33
41.7	5033.33	6800	6775	10983.3	5091.67
41.72	5016.67	6666.67	6875	11000	5066.67
41.74	4958.33	6916.67	6858.33	10391.7	5541.67
41.76	4675	6625	6916.67	11058.3	5358.33
41.78	5025	6700	7283.33	10858.3	5308.33
41.8	4683.33	6841.67	7441.67	11025	5166.67
41.82	4875	6566.67	6725	11108.3	5666.67
41.84	4741.67	6383.33	6700	11216.7	5466.67
41.86	4933.33	6541.67	7116.67	11250	4933.33
41.88	5116.67	6191.67	7041.67	10458.3	5458.33
41.9	5075	6933.33	7000	11175	5233.33
41.92	4966.67	7041.67	7075	11125	5541.67
41.94	4925	6716.67	6866.67	11025	5450
41.96	5116.67	6533.33	6916.67	10733.3	5341.67
41.98	4791.67	6791.67	6666.67	11758.3	5408.33
42	4966.67	7266.67	6983.33	11383.3	5525
42.02	4991.67	6908.33	7166.67	11233.3	5366.67
42.04	5025	6775	7316.67	11141.7	5166.67
42.06	4966.67	6558.33	7233.33	10650	5225
42.08	5066.67	7325	6716.67	10466.7	5650
42.1	5083.33	6766.67	7033.33	11066.7	5533.33
42.12	5133.33	6541.67	6850	11583.3	5166.67
42.14	5391.67	6616.67	7241.67	10916.7	5500
42.16	4908.33	6866.67	6983.33	11141.7	5358.33
42.18	4725	7058.33	6233.33	11066.7	5333.33
42.2	4983.33	6725	7258.33	11783.3	5241.67
42.22	5091.67	7058.33	7108.33	11108.3	5391.67
42.24	5016.67	6866.67	7058.33	10608.3	5558.33
42.26	5200	6616.67	7683.33	11066.7	5425
42.28	5150	7050	7050	10758.3	5441.67
42.3	4925	6950	7066.67	11566.7	5658.33
42.32	5141.67	6950	6983.33	11525	6008.33
42.34	4975	6950	6925	11258.3	5250
42.36	5483.33	7616.67	6833.33	11033.3	5308.33
42.38	5041.67	7283.33	7316.67	10783.3	5408.33
42.4	4983.33	7216.67	7000	10950	5458.33
42.42	5208.33	7258.33	7158.33	11433.3	5766.67
42.44	5075	6933.33	7175	11083.3	5525
42.46	5075	6866.67	6891.67	11300	5575
42.48	5366.67	7025	7383.33	11225	5600
42.5	4841.67	7125	7233.33	11400	5600
42.52	5016.67	7066.67	7250	11316.7	5241.67
42.54	4958.33	7266.67	7408.33	11150	5600
42.56	5308.33	6891.67	7183.33	11533.3	5383.33
42.58	5208.33	7150	7258.33	11108.3	5350
42.6	4925	7283.33	6958.33	11158.3	5608.33
42.62	5450	7133.33	6941.67	11708.3	5350
42.64	5275	7225	6716.67	11191.7	5316.67
42.66	5366.67	6850	7116.67	11683.3	4941.67
42.68	4850	7166.67	7275	11441.7	5233.33
42.7	4925	6983.33	7775	11358.3	6008.33
42.72	5291.67	6400	7158.33	11375	5633.33
42.74	4900	6716.67	7300	11583.3	5616.67
42.76	4916.67	7408.33	7275	11516.7	5266.67
42.78	4966.67	7083.33	7258.33	11450	5208.33
42.8	5258.33	7183.33	7483.33	11016.7	5208.33
42.82	4716.67	7091.67	6666.67	10891.7	5191.67
42.84	5216.67	7250	7150	10800	5675
42.86	4908.33	6825	6983.33	11258.3	5600
42.88	4916.67	6725	6875	11516.7	5558.33
42.9	5000	7150	6808.33	11658.3	5250
42.92	5408.33	7116.67	7366.67	11433.3	5441.67
42.94	5575	7125	7083.33	11600	5858.33
42.96	5258.33	6991.67	7050	11600	5400
42.98	5400	6583.33	6933.33	11308.3	5591.67
43	5183.33	7175	7541.67	11475	5291.67
43.02	5008.33	6566.67	7350	11066.7	5108.33
43.04	4908.33	7141.67	7175	11491.7	5591.67
43.06	5141.67	7108.33	7125	12041.7	5191.67
43.08	5183.33	6933.33	6975	11808.3	5425
43.1	5441.67	7408.33	7200	11691.7	5958.33
43.12	5483.33	6750	6983.33	11800	5150
43.14	5633.33	6733.33	7141.67	11566.7	5608.33
43.16	4875	6933.33	6950	11475	5125
43.18	4975	6816.67	7016.67	11725	5483.33
43.2	5100	7033.33	7358.33	11541.7	5616.67
43.22	5350	7150	7100	11233.3	5433.33
43.24	4933.33	7108.33	7333.33	11625	5366.67
43.26	5266.67	6841.67	7675	11750	5725
43.28	5075	7066.67	7100	11791.7	5350
43.3	5108.33	6983.33	7658.33	11600	5841.67
43.32	4741.67	6800	6791.67	10900	5466.67
43.34	5291.67	6941.67	7108.33	11283.3	5758.33
43.36	4991.67	6616.67	7516.67	11383.3	5691.67
43.38	5183.33	6991.67	7000	11375	5291.67
43.4	5200	7200	7258.33	11541.7	5450
43.42	5150	7000	7525	11208.3	5358.33
43.44	5191.67	7066.67	7241.67	11833.3	5383.33
43.46	4966.67	6616.67	7058.33	10591.7	5508.33
43.48	5200	7000	7141.67	11366.7	5558.33
43.5	5008.33	6691.67	6883.33	11275	5666.67
43.52	4841.67	7250	6900	11533.3	5450
43.54	5100	7650	7258.33	11158.3	5258.33
43.56	5300	7216.67	7308.33	11583.3	5700
43.58	5033.33	7108.33	7200	11600	5391.67
43.6	5166.67	7033.33	7000	11633.3	5541.67
43.62	4916.67	6483.33	7300	11333.3	5383.33
43.64	5383.33	7000	7550	11225	5316.67
43.66	5241.67	6933.33	7066.67	11258.3	5483.33
43.68	4941.67	6850	7200	11350	5291.67
43.7	5333.33	7391.67	6900	11100	5866.67
43.72	5125	6700	7191.67	10983.3	5316.67
43.74	5216.67	7125	7100	11433.3	5466.67
43.76	5000	7216.67	7050	11191.7	5616.67
43.78	4983.33	6983.33	7033.33	11350	5358.33
43.8	5283.33	6875	7191.67	11675	5308.33
43.82	5441.67	7075	6791.67	12000	5158.33
43.84	5391.67	6966.67	7391.67	11400	5258.33
43.86	5000	6033.33	7075	11416.7	5058.33
43.88	5250	7058.33	7033.33	11008.3	5041.67
43.9	4950	6791.67	7091.67	11441.7	4700
43.92	5050	7016.67	7125	12008.3	5383.33
43.94	5000	7266.67	7158.33	10558.3	5108.33
43.96	4950	7258.33	6866.67	11300	5533.33
43.98	5083.33	6975	6966.67	11191.7	5500
44	4975	7116.67	6891.67	11600	5291.67
44.02	5391.67	7183.33	7408.33	10800	5050
44.04	4925	6758.33	7116.67	11166.7	5266.67
44.06	4933.33	7208.33	6675	11750	5208.33
44.08	5033.33	7050	7025	11208.3	5300
44.1	5150	6525	7233.33	11266.7	5200
44.12	5116.67	7008.33	7100	11858.3	5075
44.14	4958.33	7025	7125	11466.7	5250
44.16	5175	6575	6891.67	11583.3	5100
44.18	4975	7000	6808.33	11916.7	5383.33
44.2	5066.67	7008.33	7125	11158.3	5291.67
44.22	5083.33	6591.67	7425	11500	5166.67
44.24	5483.33	6725	7125	11050	5383.33
44.26	5158.33	6733.33	6958.33	11533.3	5341.67
44.28	5016.67	6891.67	6900	10983.3	5200
44.3	5116.67	7033.33	6833.33	11283.3	5258.33
44.32	4641.67	7083.33	6741.67	11250	5408.33
44.34	4808.33	7058.33	7216.67	10741.7	4900
44.36	5283.33	6616.67	7158.33	11150	5325
44.38	4933.33	6641.67	6916.67	10733.3	5208.33
44.4	5016.67	6691.67	6783.33	11616.7	5175
44.42	5158.33	7125	6916.67	11233.3	5200
44.44	5241.67	7058.33	7250	10941.7	5116.67
44.46	5066.67	6675	6716.67	10908.3	5250
44.48	4616.67	6825	6891.67	11108.3	5083.33
44.5	4958.33	6950	6775	11350	5383.33
44.52	4975	6750	6533.33	11091.7	5075
44.54	4775	6758.33	6825	11941.7	5175
44.56	5075	7200	7108.33	11516.7	5400
44.58	4925	6933.33	6958.33	11200	5291.67
44.6	5258.33	6400	6775	11000	5025
44.62	4725	6800	6808.33	11166.7	5491.67
44.64	5100	6883.33	6858.33	11641.7	4775
44.66	4958.33	6583.33	6858.33	11441.7	5183.33
44.68	4750	6925	6841.67	10975	5133.33
44.7	5033.33	6275	6666.67	11683.3	5241.67
44.72	4891.67	6625	6458.33	11191.7	5275
44.74	5050	7000	6750	11341.7	5200
44.76	4783.33	6700	6933.33	11416.7	5283.33
44.78	4758.33	6600	6541.67	11325	5191.67
44.8	4933.33	6541.67	7016.67	10900	4925
44.82	5083.33	6358.33	7116.67	11691.7	4833.33
44.84	4700	6433.33	6983.33	11808.3	4725
44.86	4900	7175	6833.33	11175	4825
44.88	4766.67	6925	7308.33	11425	5258.33
44.9	4666.67	6608.33	6975	10766.7	4883.33
44.92	4750	6558.33	7333.33	10850	5091.67
44.94	5008.33	6658.33	6683.33	10925	5250
44.96	4608.33	6975	6916.67	11066.7	5275
44.98	5066.67	6616.67	7091.67	10850	4875
45	4891.67	6633.33	6691.67	11241.7	5125
45.02	4933.33	6691.67	6458.33	11125	4925
45.04	5308.33	6808.33	7216.67	11400	4691.67
45.06	4833.33	6508.33	6750	11258.3	5050
45.08	5008.33	6708.33	7141.67	11583.3	4783.33
45.1	4641.67	6725	6708.33	11075	5250
45.12	4866.67	6316.67	6291.67	10391.7	4891.67
45.14	4650	6858.33	6566.67	10708.3	4658.33
45.16	4816.67	6500	6591.67	10600	5091.67
45.18	4900	6358.33	6966.67	11075	5116.67
45.2	4625	6841.67	6566.67	10983.3	4733.33
45.22	4725	6850	6800	11383.3	5000
45.24	4841.67	6583.33	6733.33	10358.3	4941.67
45.26	5141.67	6333.33	6633.33	11233.3	5100
45.28	4675	6800	6241.67	10908.3	5108.33
45.3	4791.67	6733.33	6958.33	11116.7	4666.67
45.32	4900	6725	6733.33	11266.7	5150
45.34	4858.33	6600	6725	10791.7	5158.33
45.36	4583.33	6400	6575	10783.3	4908.33
45.38	4500	6516.67	6608.33	11250	4775
45.4	4891.67	6616.67	6675	11191.7	4816.67
45.42	4783.33	6308.33	6475	11183.3	5150
45.44	5058.33	6841.67	6583.33	11116.7	4750
45.46	4675	6800	6550	10783.3	4800
45.48	4950	6216.67	6733.33	10591.7	5125
45.5	4858.33	6366.67	6875	10841.7	4875
45.52	4958.33	6358.33	6858.33	10541.7	4725
45.54	4516.67	6400	6675	10825	4916.67
45.56	4425	6425	6483.33	11333.3	4983.33
45.58	4558.33	6358.33	6366.67	11350	4633.33
45.6	4975	6033.33	6233.33	10875	5050
45.62	4958.33	6533.33	6950	10683.3	5250
45.64	4458.33	5991.67	6633.33	10925	4833.33
45.66	4975	6425	6400	10708.3	4991.67
45.68	5008.33	6400	6775	10783.3	4691.67
45.7	5008.33	6633.33	6408.33	11075	5125
45.72	4725	6575	6441.67	10750	4825
45.74	4700	6258.33	6375	10891.7	4791.67
45.76	4816.67	6283.33	6591.67	11008.3	4691.67
45.78	4733.33	6166.67	6525	10583.3	4725
45.8	4241.67	6550	6708.33	10666.7	4991.67
45.82	4758.33	6308.33	6441.67	10816.7	4850
45.84	4600	6200	6450	11000	4691.67
45.86	4291.67	6466.67	6816.67	10891.7	4758.33
45.88	4850	6391.67	6383.33	10541.7	4625
45.9	4425	6033.33	6633.33	10975	4825
45.92	4850	6383.33	6525	10475	4741.67
45.94	4425	6466.67	6750	11325	4350
45.96	4583.33	6325	6550	10750	4950
45.98	4466.67	6025	6391.67	10600	4600
46	4516.67	5891.67	6733.33	10800	4908.33
46.02	4150	6233.33	6241.67	10941.7	5133.33
46.04	4600	6208.33	6216.67	10516.7	4683.33
46.06	4291.67	6266.67	6266.67	11033.3	4883.33
46.08	4925	5950	6125	10658.3	4800
46.1	4233.33	6125	5958.33	10833.3	4491.67
46.12	4400	6191.67	6358.33	10425	4733.33
46.14	4591.67	5983.33	6683.33	10008.3	4516.67
46.16	4541.67	6033.33	6541.67	10716.7	4675
46.18	4408.33	5950	6500	10583.3	4941.67
46.2	4583.33	5941.67	6450	10216.7	4200
46.22	4533.33	6091.67	6383.33	10183.3	4541.67
46.24	4483.33	5925	6283.33	10616.7	4650
46.26	4525	6283.33	6833.33	10216.7	5150
46.28	4316.67	6108.33	6375	10191.7	4125
46.3	4241.67	6175	6133.33	10100	4841.67
46.32	4375	6433.33	6483.33	10225	4583.33
46.34	4625	6075	6041.67	10791.7	4425
46.36	4633.33	6250	6033.33	10500	4691.67
46.38	4683.33	6083.33	6291.67	10558.3	4708.33
46.4	4633.33	6275	6008.33	10641.7	4408.33
46.42	4666.67	5983.33	6458.33	10441.7	4525
46.44	4466.67	5941.67	6191.67	9991.67	4525
46.46	4441.67	6125	6275	10266.7	4525
46.48	4491.67	5800	6300	10725	4525
46.5	4350	6050	5891.67	10241.7	4683.33
46.52	4608.33	6041.67	6083.33	9958.33	4683.33
46.54	4875	5900	6333.33	10641.7	4808.33
46.56	4208.33	5783.33	6600	10600	4441.67
46.58	4425	6258.33	6541.67	10291.7	4516.67
46.6	4341.67	5783.33	6100	10408.3	4858.33
46.62	4000	6108.33	6225	10358.3	4691.67
46.64	4500	6266.67	6491.67	9750	4866.67
46.66	4591.67	5933.33	6100	10983.3	4741.67
46.68	4108.33	5875	6341.67	10716.7	4666.67
46.7	4575	5950	6125	10558.3	4766.67
46.72	4300	5683.33	6158.33	10200	4675
46.74	4441.67	5675	6216.67	10308.3	4750
46.76	4516.67	5516.67	6108.33	10158.3	4600
46.78	4358.33	6133.33	6241.67	10125	4541.67
46.8	4600	5875	6241.67	10450	5000
46.82	4358.33	6108.33	5766.67	10375	4758.33
46.84	4200	5750	6108.33	9908.33	4658.33
46.86	4400	5783.33	5833.33	10466.7	4375
46.88	4258.33	5675	6075	9833.33	4383.33
46.9	4250	6200	6391.67	10133.3	4825
46.92	4075	6066.67	6016.67	9866.67	4300
46.94	4408.33	6025	5733.33	10500	4683.33
46.96	4025	6008.33	6058.33	10983.3	4600
46.98	4208.33	5941.67	6241.67	10275	4483.33
47	3891.67	5966.67	6375	10491.7	4658.33
47.02	4183.33	6016.67	5908.33	10558.3	4441.67
47.04	4241.67	5841.67	5950	9908.33	4383.33
47.06	4366.67	5433.33	6300	10583.3	4191.67
47.08	4216.67	5425	5725	10225	4458.33
47.1	4516.67	5941.67	5875	10283.3	4025
47.12	4308.33	5800	5316.67	9900	4466.67
47.14	4166.67	5591.67	5850	10183.3	4283.33
47.16	4183.33	6233.33	5841.67	10041.7	4458.33
47.18	4425	5533.33	6108.33	10508.3	4308.33
47.2	4166.67	5950	6041.67	10116.7	4316.67
47.22	4291.67	6108.33	6033.33	9791.67	4283.33
47.24	4566.67	6275	6241.67	10266.7	4233.33
47.26	4275	5883.33	5866.67	10141.7	4208.33
47.28	4358.33	5816.67	6041.67	10041.7	4441.67
47.3	4125	5983.33	5916.67	10133.3	4216.67
47.32	4341.67	6058.33	6141.67	9583.33	4475
47.34	4075	5725	6033.33	10041.7	4475
47.36	4241.67	5783.33	6616.67	9491.67	4200
47.38	4166.67	5925	6191.67	9658.33	4816.67
47.4	4208.33	5883.33	5783.33	9825	4241.67
47.42	4108.33	5425	6058.33	10550	4308.33
47.44	4300	5783.33	6083.33	9625	4400
47.46	4291.67	5400	5650	9475	4075
47.48	4100	5416.67	5800	9516.67	4516.67
47.5	4016.67	5333.33	5991.67	10666.7	4216.67
47.52	4283.33	5516.67	5633.33	9883.33	4491.67
47.54	3975	5800	5891.67	9925	4441.67
47.56	3866.67	5400	5583.33	9850	4491.67
47.58	4325	5833.33	5858.33	9708.33	4425
47.6	4166.67	5866.67	5866.67	10416.7	4566.67
47.62	4200	5183.33	5675	10183.3	4341.67
47.64	4033.33	5666.67	5833.33	9625	4175
47.66	4183.33	6000	5966.67	9991.67	4550
47.68	3950	5341.67	6058.33	9391.67	4516.67
47.7	3983.33	5258.33	5825	9608.33	3800
47.72	4141.67	5558.33	5583.33	9525	4325
47.74	3833.33	5408.33	5508.33	10125	4558.33
47.76	3933.33	5375	5516.67	9966.67	4583.33
47.78	4025	5466.67	5775	10191.7	4533.33
47.8	4316.67	5908.33	5400	9700	4075
47.82	3833.33	5525	5766.67	9416.67	4175
47.84	4166.67	5533.33	5825	9516.67	4300
47.86	3816.67	5333.33	5858.33	10166.7	4191.67
47.88	4100	5666.67	5891.67	9950	4208.33
47.9	3941.67	5125	5891.67	9175	4125
47.92	4116.67	5408.33	5841.67	10083.3	4125
47.94	4275	5083.33	5908.33	10025	4458.33
47.96	3783.33	5833.33	5733.33	9433.33	4283.33
47.98	4308.33	5566.67	5725	10150	4425
48	3991.67	5700	6000	9950	4066.67
48.02	4241.67	5841.67	5608.33	9600	4025
48.04	4033.33	5575	6075	9516.67	4350
48.06	4166.67	5533.33	5900	9608.33	3900
48.08	4333.33	5258.33	5933.33	9625	4191.67
48.1	3991.67	5283.33	5900	10150	4266.67
48.12	3991.67	5941.67	5566.67	9858.33	3966.67
48.14	3958.33	5566.67	5408.33	9666.67	4116.67
48.16	3950	5550	5516.67	10400	4175
48.18	4208.33	5516.67	5791.67	9600	4125
48.2	4350	5916.67	5750	9541.67	4366.67
48.22	3766.67	5433.33	5691.67	9816.67	4025
48.24	3941.67	4941.67	5808.33	9916.67	4058.33
48.26	3875	5366.67	5600	9800	4100
48.28	3958.33	5258.33	5433.33	10041.7	4391.67
48.3	3933.33	5950	5583.33	9091.67	4091.67
48.32	4016.67	5775	5375	9275	3791.67
48.34	4191.67	5408.33	5583.33	9533.33	4283.33
48.36	3541.67	5391.67	5600	9933.33	4175
48.38	3933.33	5425	5566.67	9358.33	4216.67
48.4	4041.67	5591.67	6008.33	9883.33	3850
48.42	4250	5375	5658.33	10033.3	4050
48.44	3758.33	5700	5725	10008.3	4450
48.46	4083.33	4983.33	5891.67	9000	4175
48.48	4091.67	5075	5325	9350	4275
48.5	4341.67	5091.67	5550	9458.33	4183.33
48.52	3991.67	5733.33	5300	9366.67	4275
48.54	4116.67	5625	5450	9625	4175
48.56	3966.67	5533.33	5566.67	9758.33	4225
48.58	4008.33	5250	5783.33	9633.33	4425
48.6	4183.33	5250	5591.67	9375	4016.67
48.62	4008.33	5375	5566.67	9400	4033.33
48.64	4066.67	5150	5875	9400	4400
48.66	3966.67	5491.67	5683.33	9600	4200
48.68	3966.67	5341.67	5516.67	9366.67	4033.33
48.7	3958.33	5275	5575	9516.67	3791.67
48.72	4158.33	5191.67	5900	9341.67	4108.33
48.74	3808.33	5675	5641.67	9541.67	4075
48.76	4058.33	5541.67	5441.67	9141.67	4241.67
48.78	3666.67	5308.33	5383.33	8983.33	4041.67
48.8	3841.67	5266.67	5575	9341.67	3758.33
48.82	4058.33	5266.67	5766.67	9625	3791.67
48.84	4050	5141.67	5825	9633.33	4108.33
48.86	4100	5066.67	5625	9700	3883.33
48.88	3900	5291.67	5350	9500	4033.33
48.9	3875	5241.67	5091.67	9066.67	3983.33
48.92	3700	5233.33	5483.33	9200	4100
48.94	3816.67	5108.33	5458.33	8966.67	3925
48.96	3791.67	5108.33	5875	9483.33	4300
48.98	3691.67	5200	5616.67	9625	4158.33
49	4050	5225	5450	9191.67	4058.33
49.02	3758.33	4925	5066.67	9716.67	3916.67
49.04	3975	5216.67	5450	9341.67	3975
49.06	3966.67	5666.67	5266.67	9441.67	4125
49.08	3925	5516.67	5733.33	9450	4200
49.1	3508.33	5525	5291.67	9450	3533.33
49.12	3841.67	5333.33	5600	9250	3825
49.14	3833.33	5225	5491.67	9000	4116.67
49.16	3833.33	5133.33	5525	9533.33	4150
49.18	3925	5541.67	5200	9458.33	3866.67
49.2	3816.67	5150	5491.67	9466.67	3891.67
49.22	3400	5183.33	5525	9283.33	4041.67
49.24	3533.33	5166.67	5716.67	9183.33	4383.33
49.26	3791.67	5400	5391.67	9541.67	3825
49.28	3725	5341.67	5258.33	9383.33	3975
49.3	3800	5016.67	5775	9750	3950
49.32	3658.33	5441.67	5133.33	9550	4200
49.34	3841.67	5258.33	5308.33	9150	3800
49.36	3966.67	4950	5650	9508.33	3783.33
49.38	3891.67	5433.33	5450	9541.67	3641.67
49.4	3925	5208.33	5541.67	8733.33	3566.67
49.42	4083.33	5125	5483.33	8983.33	4091.67
49.44	3783.33	4916.67	5508.33	8383.33	4166.67
49.46	4033.33	4833.33	5291.67	9250	4058.33
49.48	3891.67	5300	5691.67	9166.67	3708.33
49.5	3633.33	5458.33	5675	9091.67	4000
49.52	3708.33	4808.33	4983.33	9100	3900
49.54	3475	5208.33	5575	9391.67	3958.33
49.56	3575	5133.33	5283.33	9566.67	3941.67
49.58	3416.67	4933.33	5508.33	8875	3750
49.6	3666.67	5500	5700	8908.33	4091.67
49.62	3875	4916.67	5466.67	8691.67	4200
49.64	3708.33	5158.33	5433.33	9391.67	3950
49.66	4050	4791.67	5341.67	9500	4016.67
49.68	3541.67	4975	5316.67	9600	3825
49.7	3650	4941.67	4950	9291.67	3766.67
49.72	3766.67	4775	5241.67	9341.67	3841.67
49.74	3500	4691.67	4825	8833.33	4041.67
49.76	3750	4808.33	5425	9133.33	3916.67
49.78	3708.33	4675	4941.67	9266.67	3808.33
49.8	3691.67	5175	5233.33	9125	3950
49.82	3708.33	5183.33	5041.67	9483.33	3850
49.84	3591.67	5266.67	5316.67	9150	4216.67
49.86	3833.33	4925	5425	9441.67	3733.33
49.88	3308.33	4833.33	5166.67	8983.33	3666.67
49.9	3625	5358.33	5275	9375	4150
49.92	3733.33	5025	5100	9125	4125
49.94	3550	5191.67	4983.33	9125	3983.33
49.96	3725	5366.67	5375	9025	3616.67
[truncated: 1,002 more rows]

## Sheet: Fig. 2b
X	Y1	Y2	Y3	Y4	Y5
0	0.01304	0.000517249	0.03972	0.19178	0.06316
0.03068	0.01322	0.00279	0.03964	0.18705	0.06214
0.06136	0.01346	0.00534	0.03942	0.17394	0.05915
0.09204	0.01314	0.00758	0.03919	0.15584	0.05446
0.12272	0.01178	0.00935	0.03907	0.13887	0.04855
0.1534	0.0094	0.01051	0.0392	0.13129	0.04227
0.18408	0.00746	0.01097	0.03966	0.1386	0.03702
0.21476	0.00944	0.01066	0.04045	0.15802	0.03474
0.24544	0.01514	0.00957	0.04146	0.18162	0.03693
0.27612	0.02196	0.00774	0.04254	0.2022	0.04313
0.3068	0.02837	0.00526	0.04352	0.21492	0.05159
0.33748	0.03329	0.00236	0.04426	0.21721	0.06068
0.36816	0.0359	0.00166	0.04467	0.20864	0.0692
0.39884	0.03562	0.00488	0.04479	0.1913	0.07628
0.42951	0.03226	0.00817	0.04476	0.17083	0.08129
0.46019	0.02621	0.01106	0.04485	0.1575	0.08376
0.49087	0.0192	0.01327	0.0454	0.1635	0.08336
0.52155	0.01672	0.01455	0.04683	0.19222	0.07999
0.55223	0.02421	0.01473	0.04953	0.23553	0.07382
0.58291	0.03705	0.01369	0.05373	0.28316	0.06553
0.61359	0.05124	0.01144	0.05954	0.32748	0.05681
0.64427	0.06534	0.00822	0.06689	0.36355	0.05123
0.67495	0.07907	0.005	0.07565	0.38866	0.05396
0.70563	0.09299	0.00569	0.0856	0.40234	0.06728
0.73631	0.1083	0.0105	0.09649	0.40651	0.08872
0.76699	0.12645	0.01622	0.10799	0.40569	0.11521
0.79767	0.14845	0.02175	0.11977	0.40665	0.1447
0.82835	0.17444	0.0265	0.13141	0.41692	0.1759
0.85903	0.20352	0.03	0.1425	0.44187	0.20788
0.88971	0.23406	0.03185	0.15262	0.48203	0.2399
0.92039	0.264	0.0318	0.16142	0.53318	0.27141
0.95107	0.2913	0.02974	0.16865	0.58859	0.302
0.98175	0.31426	0.02576	0.17426	0.64146	0.33141
1.01243	0.3319	0.02032	0.17839	0.6863	0.35952
1.04311	0.34433	0.01463	0.18147	0.71974	0.38637
1.07379	0.35305	0.01199	0.18418	0.74097	0.41213
1.10447	0.36108	0.01576	0.18739	0.75212	0.43706
1.13515	0.37269	0.02288	0.19201	0.75837	0.46146
1.16583	0.39232	0.0301	0.19878	0.76751	0.48564
1.1965	0.42294	0.03588	0.20806	0.78841	0.50982
1.22718	0.46484	0.03928	0.21974	0.82818	0.53409
1.25786	0.51553	0.03973	0.23329	0.88938	0.5584
1.28854	0.57073	0.0371	0.24792	0.96906	0.58247
1.31922	0.62552	0.03215	0.26278	1.06003	0.60585
1.3499	0.67511	0.0277	0.27718	1.15322	0.62794
1.38058	0.71534	0.02983	0.29067	1.23948	0.64801
1.41126	0.74291	0.04173	0.30306	1.31071	0.66526
1.44194	0.75554	0.05999	0.31447	1.36042	0.67891
1.47262	0.75202	0.08113	0.32514	1.38395	0.68819
1.5033	0.7322	0.10287	0.33534	1.37861	0.69245
1.53398	0.69692	0.1235	0.34519	1.34364	0.69116
1.56466	0.64787	0.14169	0.35446	1.2801	0.68396
1.59534	0.58743	0.15658	0.3625	1.19076	0.67069
1.62602	0.51844	0.16815	0.3683	1.07974	0.65138
1.6567	0.444	0.17756	0.37053	0.95228	0.62627
1.68738	0.36726	0.18761	0.36775	0.81433	0.5958
1.71806	0.29133	0.20277	0.35857	0.67217	0.56058
1.74874	0.2193	0.22807	0.34187	0.53198	0.52139
1.77942	0.1547	0.26714	0.31693	0.39954	0.47917
1.8101	0.10313	0.32087	0.28354	0.27982	0.43493
1.84078	0.07583	0.38774	0.24208	0.17678	0.38978
1.87146	0.08086	0.46491	0.19354	0.09316	0.34482
1.90214	0.10143	0.54898	0.13958	0.0304	0.3012
1.93282	0.12082	0.63636	0.08289	0.01186	0.26001
1.9635	0.13282	0.72338	0.03206	0.03391	0.22227
1.99418	0.13602	0.80644	0.04787	0.03873	0.18891
2.02485	0.13224	0.88212	0.09924	0.02995	0.16077
2.05553	0.1281	0.94731	0.14814	0.01742	0.1385
2.08621	0.13657	0.99927	0.19063	0.03197	0.12247
2.11689	0.1701	1.03584	0.22565	0.06349	0.11271
2.14757	0.22953	1.05545	0.25376	0.09847	0.10878
2.17825	0.30831	1.05723	0.27714	0.13362	0.10991
2.20893	0.39962	1.04104	0.29972	0.16773	0.11526
2.23961	0.49753	1.00746	0.32656	0.20085	0.12404
2.27029	0.59658	0.95779	0.36253	0.2339	0.13559
2.30097	0.69153	0.89394	0.41053	0.26812	0.14921
2.33165	0.77741	0.81836	0.47058	0.30447	0.16418
2.36233	0.8497	0.73389	0.54016	0.34304	0.17969
2.39301	0.90458	0.64364	0.61519	0.38282	0.1949
2.42369	0.93914	0.55084	0.69101	0.42189	0.20894
2.45437	0.95162	0.45866	0.7629	0.4577	0.221
2.48505	0.94157	0.3701	0.82651	0.48751	0.23033
2.51573	0.90993	0.28783	0.87805	0.50879	0.2363
2.54641	0.85911	0.2142	0.9145	0.5195	0.2384
2.57709	0.79308	0.1512	0.93366	0.51831	0.23629
2.60777	0.71733	0.10068	0.93431	0.50473	0.22978
2.63845	0.63894	0.06506	0.91618	0.47922	0.21884
2.66913	0.56651	0.04741	0.87994	0.44311	0.20363
2.69981	0.50939	0.04549	0.82715	0.39864	0.18443
2.73049	0.47542	0.04895	0.76017	0.34881	0.16169
2.76117	0.46713	0.05109	0.68194	0.29736	0.13595
2.79184	0.47974	0.05068	0.59587	0.24873	0.10787
2.82252	0.5039	0.0487	0.50562	0.20791	0.07815
2.8532	0.53019	0.04675	0.41487	0.17971	0.04756
2.88388	0.55166	0.0461	0.32718	0.16655	0.01687
2.91456	0.5641	0.0471	0.24578	0.16613	0.01318
2.94524	0.56556	0.04931	0.17351	0.17282	0.04187
2.97592	0.55572	0.05222	0.11287	0.1814	0.06856
3.0066	0.53537	0.05579	0.06665	0.18902	0.0927
3.03728	0.50596	0.0606	0.03989	0.19491	0.11384
3.06796	0.4693	0.06745	0.03642	0.19955	0.13166
3.09864	0.42727	0.07684	0.04205	0.20375	0.14596
3.12932	0.38158	0.0886	0.04462	0.20797	0.15666
3.16	0.33374	0.10194	0.04243	0.21193	0.16383
3.19068	0.28493	0.11576	0.03774	0.2146	0.16765
3.22136	0.23607	0.12886	0.03477	0.21457	0.16842
3.25204	0.18792	0.14019	0.03747	0.21053	0.16655
3.28272	0.14113	0.14889	0.04551	0.20177	0.16251
3.3134	0.09639	0.15441	0.05579	0.1886	0.15685
3.34408	0.05446	0.15649	0.06615	0.17278	0.15014
3.37476	0.01656	0.1552	0.07605	0.15803	0.14296
3.40544	0.01903	0.15091	0.08619	0.14996	0.13581
3.43612	0.04747	0.14427	0.09793	0.15395	0.12913
3.4668	0.07033	0.13615	0.11254	0.1711	0.1232
3.49748	0.08682	0.12756	0.13056	0.19746	0.11813
3.52816	0.09669	0.11958	0.15151	0.22734	0.11385
3.55884	0.10003	0.11328	0.17411	0.25575	0.11015
3.58952	0.09732	0.10964	0.19669	0.27896	0.10673
3.62019	0.08948	0.10944	0.21751	0.29433	0.10327
3.65087	0.07798	0.11327	0.23499	0.30018	0.09945
3.68155	0.06504	0.1214	0.24784	0.29568	0.09505
3.71223	0.05424	0.13383	0.25522	0.28079	0.08993
3.74291	0.05041	0.15024	0.2568	0.2562	0.08402
3.77359	0.05595	0.17002	0.25277	0.22323	0.07737
3.80427	0.06778	0.19232	0.24397	0.18371	0.07006
3.83495	0.08145	0.21609	0.2318	0.13983	0.06226
3.86563	0.09409	0.24015	0.21825	0.09403	0.05419
3.89631	0.10413	0.2633	0.2057	0.04878	0.04611
3.92699	0.11075	0.28434	0.19655	0.00656	0.03831
3.95767	0.11362	0.30219	0.19254	0.03097	0.03119
3.98835	0.11281	0.31597	0.19413	0.0616	0.02519
4.01903	0.10876	0.32503	0.2003	0.08437	0.0209
4.04971	0.10225	0.32903	0.20909	0.09873	0.01878
4.08039	0.09459	0.32793	0.21843	0.10484	0.01872
4.11107	0.08767	0.32206	0.22668	0.10368	0.01994
4.14175	0.08404	0.31206	0.23289	0.09728	0.02153
4.17243	0.08623	0.29887	0.23682	0.08905	0.02288
4.20311	0.09543	0.28368	0.23889	0.08395	0.02365
4.23379	0.11098	0.26783	0.24006	0.08695	0.02368
4.26447	0.13125	0.25268	0.24157	0.09935	0.02293
4.29515	0.15469	0.23946	0.24474	0.11806	0.02142
4.32583	0.18011	0.22901	0.25056	0.13901	0.01921
4.35651	0.20663	0.2217	0.25946	0.15908	0.0164
4.38719	0.23353	0.21733	0.27118	0.17628	0.01317
4.41786	0.26015	0.21525	0.28494	0.18956	0.00979
4.44854	0.28587	0.21461	0.29961	0.19859	0.00692
4.47922	0.31	0.21456	0.31403	0.20368	0.00615
4.5099	0.33186	0.21443	0.32713	0.20569	0.00836
4.54058	0.35071	0.21378	0.3381	0.20581	0.01199
4.57126	0.36583	0.21237	0.34635	0.2054	0.01596
4.60194	0.37653	0.21013	0.35156	0.20564	0.01987
4.63262	0.38222	0.20708	0.35365	0.20726	0.0235
4.6633	0.38242	0.20321	0.3527	0.21031	0.02673
4.69398	0.37683	0.19851	0.34893	0.21421	0.02945
4.72466	0.36532	0.19289	0.34265	0.21794	0.03162
4.75534	0.34801	0.18622	0.33415	0.22033	0.03318
4.78602	0.3252	0.17839	0.32375	0.22031	0.03412
4.8167	0.29742	0.16927	0.31168	0.21708	0.03444
4.84738	0.26539	0.15886	0.29811	0.21014	0.03417
4.87806	0.23	0.14722	0.28314	0.19936	0.03336
4.90874	0.1923	0.13455	0.26679	0.18493	0.03211
4.93942	0.15349	0.1212	0.24906	0.1673	0.0305
4.9701	0.11506	0.1076	0.22991	0.14713	0.02868
5.00078	0.07922	0.0943	0.20938	0.12529	0.02681
5.03146	0.05088	0.08189	0.18762	0.10279	0.02506
5.06214	0.04253	0.07098	0.16498	0.08097	0.02363
5.09282	0.0577	0.0621	0.14222	0.06173	0.02267
5.1235	0.08001	0.05552	0.12079	0.04834	0.02227
5.15418	0.10108	0.05116	0.1033	0.04497	0.02243
5.18486	0.11835	0.04851	0.09381	0.0517	0.02304
5.21553	0.13082	0.04687	0.09598	0.06358	0.02395
5.24621	0.13805	0.04556	0.10958	0.07657	0.02498
5.27689	0.13992	0.04411	0.1308	0.0887	0.02596
5.30757	0.13655	0.0423	0.15567	0.099	0.02678
5.33825	0.12826	0.04008	0.18134	0.10692	0.02736
5.36893	0.11557	0.03755	0.20588	0.11216	0.02765
5.39961	0.09916	0.03484	0.22788	0.11449	0.02761
5.43029	0.07988	0.03209	0.24623	0.11383	0.02726
5.46097	0.05869	0.02937	0.2601	0.11021	0.02662
5.49165	0.03673	0.02668	0.26886	0.10381	0.02573
5.52233	0.01585	0.02396	0.27209	0.09503	0.02464

## Sheet: Fig. 2c
X1	Y1	X2	Y2	X3	Y3	X4	Y4	X5	Y5
7689.6	0.00341	7689.6	0.0067	7689.6	0.00209	7687.7	0.00217	7689.6	0.00303
7693.6	0.00465	7693.6	0.00872	7693.6	0.00301	7691.7	0.00307	7693.6	0.00414
7694.06	0.00495	7694.06	0.0091	7694.06	0.00312	7695.69	0.00421	7694.06	0.00432
7694.55	0.00511	7694.55	0.0093	7694.55	0.00322	7696.16	0.00442	7694.55	0.00452
7695.03	0.00532	7695.03	0.00927	7695.03	0.00332	7696.65	0.00465	7695.03	0.0047
7695.52	0.00562	7695.52	0.00884	7695.52	0.00341	7697.13	0.00488	7695.52	0.00488
7695.98	0.00584	7695.98	0.00878	7695.98	0.00353	7697.62	0.00513	7695.98	0.0051
7696.01	0.00588	7696.01	0.00879	7696.01	0.00354	7698.08	0.00537	7696.01	0.00511
7696.48	0.00615	7696.48	0.00903	7696.48	0.00371	7698.11	0.00538	7696.48	0.00534
7697.01	0.00647	7697.01	0.00912	7697.01	0.00388	7698.59	0.00564	7697.01	0.0056
7697.45	0.00682	7697.45	0.0092	7697.45	0.00405	7699.1	0.00597	7697.45	0.00583
7697.97	0.00725	7697.97	0.01021	7697.97	0.00435	7699.55	0.00622	7697.97	0.00608
7698.48	0.00766	7698.48	0.01127	7698.48	0.00458	7700.07	0.00645	7698.48	0.0063
7699	0.00812	7699	0.01255	7699	0.00477	7700.58	0.00673	7699	0.00658
7699.46	0.00869	7699.46	0.01335	7699.46	0.005	7701.1	0.00716	7699.46	0.00689
7699.97	0.00929	7699.97	0.01367	7699.97	0.00524	7701.56	0.0076	7699.97	0.00722
7700.46	0.01	7700.46	0.01372	7700.46	0.00547	7702.07	0.00802	7700.46	0.00758
7700.98	0.01081	7700.98	0.0135	7700.98	0.00577	7702.56	0.00847	7700.98	0.00796
7701.46	0.01163	7701.46	0.0138	7701.46	0.00607	7703.08	0.00898	7701.46	0.0083
7701.98	0.0127	7701.98	0.01455	7701.98	0.0064	7703.56	0.00949	7701.98	0.00878
7702.47	0.01385	7702.47	0.01539	7702.47	0.00672	7704.08	0.01008	7702.47	0.00927
7702.99	0.01524	7702.99	0.01636	7702.99	0.00714	7704.57	0.01066	7702.99	0.00976
7703.47	0.01669	7703.47	0.01794	7703.47	0.00758	7705.09	0.01135	7703.47	0.01029
7704	0.0187	7704	0.02009	7704	0.00811	7705.57	0.01217	7704	0.011
7704.51	0.02098	7704.51	0.02201	7704.51	0.0087	7706.1	0.01324	7704.51	0.01168
7705.02	0.0238	7705.02	0.02397	7705.02	0.00931	7706.61	0.0144	7705.02	0.01252
7705.47	0.02712	7705.47	0.02689	7705.47	0.00985	7707.11	0.01578	7705.47	0.01345
7706.01	0.03204	7706.01	0.03119	7706.01	0.01063	7707.56	0.01744	7706.01	0.01477
7706.52	0.03854	7706.52	0.03697	7706.52	0.01149	7708.11	0.02045	7706.52	0.01638
7706.98	0.0473	7706.98	0.0427	7706.98	0.01255	7708.62	0.02448	7706.98	0.01849
7707.51	0.06248	7707.51	0.04957	7707.51	0.01395	7709.09	0.0293	7707.51	0.0216
7708.01	0.08637	7708.01	0.05602	7708.01	0.01584	7709.6	0.03521	7708.01	0.02656
7708.53	0.12166	7708.53	0.06255	7708.53	0.0185	7710.11	0.0399	7708.53	0.03509
7709	0.15894	7709	0.0658	7709	0.02113	7710.63	0.04287	7709	0.04563
7709.55	0.19884	7709.55	0.06916	7709.55	0.02511	7711.1	0.04289	7709.55	0.05961
7710.04	0.23316	7710.04	0.07054	7710.04	0.02883	7711.65	0.04403	7710.04	0.06827
7710.49	0.26124	7710.49	0.07215	7710.49	0.03234	7712.14	0.04619	7710.49	0.07081
7711.01	0.28837	7711.01	0.07557	7711.01	0.03684	7712.59	0.05001	7711.01	0.07008
7711.52	0.30958	7711.52	0.08122	7711.52	0.04163	7713.11	0.05699	7711.52	0.06976
7711.98	0.32439	7711.98	0.09032	7711.98	0.04744	7713.62	0.06665	7711.98	0.07127
7712.49	0.33584	7712.49	0.1034	7712.49	0.0549	7714.09	0.07838	7712.49	0.07364
7713	0.34285	7713	0.12448	7713	0.06479	7714.59	0.09645	7713	0.07609
7713.48	0.34744	7713.48	0.14671	7713.48	0.0801	7715.1	0.11833	7713.48	0.07849
7714.02	0.35339	7714.02	0.17578	7714.02	0.10055	7715.58	0.14303	7714.02	0.08197
7714.52	0.36325	7714.52	0.20731	7714.52	0.13139	7716.11	0.17543	7714.52	0.08732
7715	0.37805	7715	0.2401	7715	0.16304	7716.62	0.21643	7715	0.09472
7715.5	0.39977	7715.5	0.28146	7715.5	0.20022	7717.1	0.26094	7715.5	0.10651
7716	0.42478	7716	0.32645	7716	0.2424	7717.6	0.3111	7716	0.12332
7716.48	0.44981	7716.48	0.37851	7716.48	0.28596	7718.1	0.36836	7716.48	0.14662
7717.01	0.47831	7717.01	0.43977	7717.01	0.32979	7718.58	0.41899	7717.01	0.18066
7717.5	0.50702	7717.5	0.50669	7717.5	0.36591	7719.11	0.47238	7717.5	0.21898
7717.97	0.5344	7717.97	0.58521	7717.97	0.38351	7719.6	0.52271	7717.97	0.26299
7718.49	0.56521	7718.49	0.69116	7718.49	0.39514	7720.06	0.5733	7718.49	0.31255
7719.01	0.59213	7719.01	0.77713	7719.01	0.40081	7720.59	0.6384	7719.01	0.36244
7719.48	0.61664	7719.48	0.84837	7719.48	0.40801	7721.11	0.71632	7719.48	0.40929
7720.01	0.64226	7720.01	0.91123	7720.01	0.42001	7721.58	0.799	7720.01	0.45426
7720.49	0.66572	7720.49	0.96428	7720.49	0.43462	7722.11	0.90181	7720.49	0.4909
7720.94	0.68751	7720.94	0.99612	7720.94	0.45381	7722.59	0.99301	7720.94	0.52793
7721.5	0.71246	7721.5	1.03401	7721.5	0.47987	7723.05	1.07034	7721.5	0.5743
7721.99	0.73766	7721.99	1.05957	7721.99	0.51058	7723.6	1.15096	7721.99	0.6239
7722.01	0.73939	7722.01	1.06029	7722.01	0.51145	7724.09	1.21138	7722.01	0.62533
7722.47	0.76404	7722.47	1.08316	7722.47	0.54299	7724.1	1.2129	7722.47	0.67741
7722.95	0.78824	7722.95	1.09811	7722.95	0.57919	7724.57	1.2637	7722.95	0.7341
7723.46	0.8144	7723.46	1.11333	7723.46	0.61979	7725.05	1.3238	7723.46	0.7887
7723.98	0.83517	7723.98	1.12607	7723.98	0.6627	7725.56	1.39305	7723.98	0.83486
7724.45	0.85207	7724.45	1.13568	7724.45	0.70156	7726.08	1.46425	7724.45	0.87102
7724.99	0.86741	7724.99	1.14202	7724.99	0.74637	7726.55	1.52157	7724.99	0.91272
7725.43	0.87808	7725.43	1.14369	7725.43	0.78304	7727.09	1.54604	7725.43	0.93827
7725.95	0.88764	7725.95	1.1407	7725.95	0.82382	7727.53	1.54537	7725.95	0.97016
7726.46	0.8947	7726.46	1.13971	7726.46	0.862	7728.05	1.51162	7726.46	1.00321
7726.94	0.89999	7726.94	1.13944	7726.94	0.8947	7728.56	1.44626	7726.94	1.04166
7727.46	0.90445	7727.46	1.13395	7727.46	0.92897	7729.04	1.37665	7727.46	1.09554
7727.92	0.90754	7727.92	1.12866	7727.92	0.95711	7729.56	1.29749	7727.92	1.1512
7728.45	0.91014	7728.45	1.12061	7728.45	0.99004	7730.02	1.23904	7728.45	1.22462
7728.96	0.91216	7728.96	1.11322	7728.96	1.02052	7730.56	1.1767	7728.96	1.29439
7729.45	0.91412	7729.45	1.10656	7729.45	1.046	7731.06	1.12964	7729.45	1.352
7729.98	0.91681	7729.98	1.09706	7729.98	1.07084	7731.55	1.09577	7729.98	1.39161
7730.45	0.9202	7730.45	1.08748	7730.45	1.08939	7732.08	1.06528	7730.45	1.39833
7730.96	0.92536	7730.96	1.07851	7730.96	1.10507	7732.55	1.0395	7730.96	1.37922
7731.48	0.93155	7731.48	1.07004	7731.48	1.1201	7733.06	1.0107	7731.48	1.33889
7731.97	0.9378	7731.97	1.06288	7731.97	1.13127	7733.59	0.97439	7731.97	1.29181
7732.49	0.94431	7732.49	1.05526	7732.49	1.14244	7734.07	0.94073	7732.49	1.2355
7732.94	0.94892	7732.94	1.04979	7732.94	1.15149	7734.59	0.90588	7732.94	1.19395
7733.48	0.95195	7733.48	1.04352	7733.48	1.16238	7735.05	0.87892	7733.48	1.14964
7733.97	0.95239	7733.97	1.03666	7733.97	1.17181	7735.58	0.85468	7733.97	1.11835
7734.5	0.95052	7734.5	1.02896	7734.5	1.18127	7736.07	0.83921	7734.5	1.09426
7735.02	0.94675	7735.02	1.02186	7735.02	1.18983	7736.6	0.82786	7735.02	1.07724
7735.48	0.94213	7735.48	1.01531	7735.48	1.19728	7737.11	0.82353	7735.48	1.06585
7735.99	0.93635	7735.99	1.00802	7735.99	1.20256	7737.58	0.82605	7735.99	1.05817
7736.46	0.93118	7736.46	1.00093	7736.46	1.20643	7738.09	0.83306	7736.46	1.05326
7737	0.92575	7737	0.99228	7737	1.20737	7738.56	0.84369	7737	1.04914
7737.45	0.92163	7737.45	0.98434	7737.45	1.20591	7739.1	0.86226	7737.45	1.04658
7737.98	0.91764	7737.98	0.97492	7737.98	1.20217	7739.56	0.88043	7737.98	1.04357
7738.43	0.91475	7738.43	0.96753	7738.43	1.1945	7740.08	0.90318	7738.43	1.04029
7738.97	0.91189	7738.97	0.95898	7738.97	1.18265	7740.53	0.92327	7738.97	1.03443
7739.48	0.90933	7739.48	0.95216	7739.48	1.16654	7741.07	0.94367	7739.48	1.02734
7739.95	0.90713	7739.95	0.94527	7739.95	1.14701	7741.59	0.95697	7739.95	1.02024
7740.49	0.9049	7740.49	0.9349	7740.49	1.12243	7742.05	0.96494	7740.49	1.01157
7740.95	0.90309	7740.95	0.92723	7740.95	1.10166	7742.59	0.96488	7740.95	1.00569
7741.47	0.90126	7741.47	0.92085	7741.47	1.07661	7743.05	0.96043	7741.47	1.00184
7741.96	0.89976	7741.96	0.91433	7741.96	1.0525	7743.57	0.95134	7741.96	1.00141
7742.48	0.89827	7742.48	0.90599	7742.48	1.02931	7744.06	0.93891	7742.48	1.00359
7742.94	0.89692	7742.94	0.8987	7742.94	1.01072	7744.58	0.92492	7742.94	1.00676
7743.46	0.89542	7743.46	0.89019	7743.46	0.99552	7745.04	0.91273	7743.46	1.01057
7743.93	0.89435	7743.93	0.88342	7743.93	0.98282	7745.56	0.89883	7743.93	1.01304
7744.47	0.89342	7744.47	0.87661	7744.47	0.97033	7746.03	0.88855	7744.47	1.01372
7744.94	0.89304	7744.94	0.87064	7744.94	0.96162	7746.57	0.8781	7744.94	1.01198
7745.47	0.89332	7745.47	0.86391	7745.47	0.95318	7747.04	0.87015	7745.47	1.0083
7745.92	0.89426	7745.92	0.85958	7745.92	0.94761	7747.57	0.86234	7745.92	1.00258
7746.43	0.89619	7746.43	0.85494	7746.43	0.94194	7748.02	0.85567	7746.43	0.99577
7746.9	0.8987	7746.9	0.85128	7746.9	0.93795	7748.53	0.84835	7746.9	0.9893
7747.44	0.90239	7747.44	0.84759	7747.44	0.93396	7749	0.84186	7747.44	0.98024
7747.89	0.90635	7747.89	0.84561	7747.89	0.93112	7749.54	0.83486	7747.89	0.97256
7748.41	0.91176	7748.41	0.84373	7748.41	0.92886	7749.98	0.83003	7748.41	0.96177
7748.88	0.91667	7748.88	0.84255	7748.88	0.92712	7750.51	0.8249	7748.88	0.9524
7749.42	0.92302	7749.42	0.8431	7749.42	0.92547	7750.98	0.82104	7749.42	0.9428
7749.89	0.9291	7749.89	0.8446	7749.89	0.92438	7751.52	0.8179	7749.89	0.93466
7750.42	0.93636	7750.42	0.84657	7750.42	0.92327	7751.99	0.81609	7750.42	0.92464
7750.88	0.94318	7750.88	0.84833	7750.88	0.92236	7752.52	0.8147	7750.88	0.91794
7751.39	0.95112	7751.39	0.85264	7751.39	0.92123	7752.98	0.8145	7751.39	0.91093
7751.87	0.95835	7751.87	0.85708	7751.87	0.92003	7753.49	0.81514	7751.87	0.9052
7752.41	0.96645	7752.41	0.86179	7752.41	0.91805	7753.97	0.81671	7752.41	0.89891
7752.87	0.97369	7752.87	0.86581	7752.87	0.9161	7754.51	0.8199	7752.87	0.89394
7753.37	0.98101	7753.37	0.87103	7753.37	0.91276	7754.97	0.82376	7753.37	0.88822
7753.88	0.9885	7753.88	0.8768	7753.88	0.90868	7755.47	0.82849	7753.88	0.88279
7754.37	0.9951	7754.37	0.88385	7754.37	0.90382	7755.98	0.83377	7754.37	0.87725
7755.44	1.0068	7755.44	0.90099	7755.44	0.89179	7756.47	0.83964	7755.44	0.86544
7756.42	1.01517	7756.42	0.91437	7756.42	0.87942	7757.53	0.85228	7756.42	0.85509
7757.45	1.02	7757.45	0.9275	7757.45	0.86498	7758.52	0.864	7757.45	0.84554
7758.43	1.02122	7758.43	0.93696	7758.43	0.85284	7759.55	0.87488	7758.43	0.83724
7759.43	1.01937	7759.43	0.94823	7759.43	0.8432	7760.53	0.88422	7759.43	0.83102
7760.44	1.015	7760.44	0.95759	7760.44	0.83936	7761.53	0.89326	7760.44	0.82792
7761.44	1.00796	7761.44	0.96628	7761.44	0.84008	7762.54	0.90489	7761.44	0.82879
7762.43	0.99875	7762.43	0.97417	7762.43	0.84604	7763.54	0.92236	7762.43	0.83252
7763.41	0.98741	7763.41	0.97966	7763.41	0.85678	7764.53	0.94713	7763.41	0.83695
7764.41	0.97492	7764.41	0.98313	7764.41	0.87246	7765.51	0.97712	7764.41	0.84187
7765.44	0.96166	7765.44	0.98874	7765.44	0.89162	7766.52	1.00993	7765.44	0.84588
7766.43	0.94808	7766.43	0.99345	7766.43	0.90844	7767.54	1.0419	7766.43	0.84999
7767.4	0.93516	7767.4	0.99517	7767.4	0.92424	7768.53	1.06853	7767.4	0.85516
7768.39	0.92307	7768.39	0.99652	7768.39	0.93751	7769.5	1.09055	7768.39	0.86304
7769.39	0.91307	7769.39	0.99962	7769.39	0.94581	7770.49	1.10767	7769.39	0.87252
7769.42	0.9127	7769.42	0.99978	7769.42	0.94594	7771.49	1.12081	7769.42	0.87279
7770.38	0.90575	7770.38	1.00502	7770.38	0.94941	7771.52	1.12114	7770.38	0.88289

## Sheet: Fig. 2d
X	Y1	Y2
0	0.31779	0.27027
0.03068	0.31897	0.2659
0.06136	0.32233	0.25311
0.09204	0.32738	0.23304
0.12272	0.33343	0.20775
0.1534	0.33971	0.18088
0.18408	0.34556	0.15841
0.21476	0.35047	0.14866
0.24544	0.35423	0.15803
0.27612	0.3569	0.18456
0.3068	0.35889	0.22076
0.33748	0.36085	0.25966
0.36816	0.36364	0.29611
0.39884	0.36819	0.32641
0.42951	0.37529	0.34785
0.46019	0.38546	0.35842
0.49087	0.3988	0.35671
0.52155	0.41493	0.34228
0.55223	0.43311	0.31588
0.58291	0.45236	0.28041
0.61359	0.47162	0.2431
0.64427	0.48998	0.21922
0.67495	0.50679	0.2309
0.70563	0.52189	0.2879
0.73631	0.5357	0.37964
0.76699	0.54943	0.49299
0.79767	0.56512	0.61919
0.82835	0.58565	0.75269
0.85903	0.61447	0.88954
0.88971	0.65512	1.02656
0.92039	0.71058	1.16139
0.95107	0.78272	1.29229
0.98175	0.87209	1.41814
1.01243	0.97805	1.53842
1.04311	1.09907	1.65331
1.07379	1.23304	1.76354
1.10447	1.37747	1.87022
1.13515	1.52967	1.97463
1.16583	1.6868	2.0781
1.1965	1.84592	2.18157
1.22718	2.00401	2.28542
1.25786	2.15805	2.38945
1.28854	2.305	2.49245
1.31922	2.44189	2.59249
1.3499	2.56582	2.68702
1.38058	2.67407	2.7729
1.41126	2.7641	2.84671
1.44194	2.83366	2.90512
1.47262	2.88081	2.94483
1.5033	2.90398	2.96306
1.53398	2.90203	2.95754
1.56466	2.8743	2.92673
1.59534	2.82062	2.86995
1.62602	2.74133	2.78732
1.6567	2.63732	2.67987
1.68738	2.51	2.54949
1.71806	2.36128	2.39878
1.74874	2.19353	2.23108
1.77942	2.00957	2.05041
1.8101	1.81255	1.86111
1.84078	1.60592	1.66791
1.87146	1.39336	1.47552
1.90214	1.17864	1.28886
1.93282	0.96559	1.11261
1.9635	0.758	0.95111
1.99418	0.55963	0.80836
2.02485	0.3744	0.68795
2.05553	0.20784	0.59265
2.08621	0.08407	0.52406
2.11689	0.12357	0.4823
2.14757	0.22676	0.46548
2.17825	0.31719	0.47032
2.20893	0.38781	0.49321
2.23961	0.43758	0.53078
2.27029	0.4669	0.5802
2.30097	0.47687	0.63848
2.33165	0.46913	0.70254
2.36233	0.44573	0.76891
2.39301	0.40905	0.834
2.42369	0.36169	0.89407
2.45437	0.30637	0.94568
2.48505	0.24589	0.9856
2.51573	0.18304	1.01115
2.54641	0.12066	1.02014
2.57709	0.06239	1.01111
2.60777	0.02541	0.98325
2.63845	0.05606	0.93644
2.66913	0.09627	0.87135
2.69981	0.12974	0.78919
2.73049	0.15461	0.69189
2.76117	0.17041	0.58174
2.79184	0.17722	0.46159
2.82252	0.17556	0.33441
2.8532	0.16624	0.20351
2.88388	0.15036	0.07219
2.91456	0.12924	0.0564
2.94524	0.10444	0.17917
2.97592	0.0778	0.29337
3.0066	0.05202	0.39667
3.03728	0.0334	0.48713
3.06796	0.03471	0.56339
3.09864	0.05135	0.62458
3.12932	0.07001	0.67036
3.16	0.08616	0.70104
3.19068	0.0983	0.71739
3.22136	0.10585	0.72069
3.25204	0.10866	0.71268
3.28272	0.10685	0.6954
3.3134	0.10081	0.67118
3.34408	0.09107	0.64246
3.37476	0.07835	0.61174
3.40544	0.06348	0.58114
3.43612	0.04745	0.55256
3.4668	0.03159	0.52718
3.49748	0.01882	0.50549
3.52816	0.01713	0.48718
3.55884	0.02645	0.47134
3.58952	0.03737	0.45671
3.62019	0.04678	0.4419
3.65087	0.05377	0.42556
3.68155	0.05802	0.40673
3.71223	0.05947	0.38482
3.74291	0.05821	0.35953
3.77359	0.05449	0.33107
3.80427	0.04865	0.29979
3.83495	0.0411	0.26642
3.86563	0.03231	0.23188
3.89631	0.02279	0.19731
3.92699	0.01303	0.16393
3.95767	0.00353	0.13347
3.98835	0.00544	0.10779
4.01903	0.01327	0.08943
4.04971	0.0198	0.08036
4.08039	0.02481	0.0801
4.11107	0.02818	0.08533
4.14175	0.02986	0.09213
4.17243	0.02993	0.09791
4.20311	0.0285	0.1012
4.23379	0.02579	0.10133
4.26447	0.02203	0.09812
4.29515	0.01756	0.09166
4.32583	0.01274	0.0822
4.35651	0.00815	0.07018
4.38719	0.00524	0.05636
4.41786	0.00632	0.04189
4.44854	0.00946	0.02961
4.47922	0.01251	0.02632
4.5099	0.01488	0.03577
4.54058	0.01634	0.05131
4.57126	0.01685	0.06829
4.60194	0.01642	0.08503
4.63262	0.01513	0.10056
4.6633	0.01312	0.11438
4.69398	0.01061	0.12602
4.72466	0.00788	0.13531
4.75534	0.00556	0.14198
4.78602	0.00488	0.146
4.8167	0.00637	0.14737
4.84738	0.00872	0.14622
4.87806	0.01104	0.14275
4.90874	0.01296	0.1374
4.93942	0.01432	0.13051
4.9701	0.01503	0.12272
5.00078	0.01506	0.11472
5.03146	0.01443	0.10723
5.06214	0.01318	0.10112
5.09282	0.0114	0.09701
5.1235	0.00919	0.0953
5.15418	0.00668	0.09598
5.18486	0.00404	0.09859
5.21553	0.00176	0.10248
5.24621	0.0024	0.10689
5.27689	0.00473	0.11109
5.30757	0.007	0.11459
5.33825	0.00896	0.11708
5.36893	0.01054	0.11832
5.39961	0.01168	0.11815
5.43029	0.01236	0.11665
5.46097	0.01259	0.11391
5.49165	0.01238	0.1101
5.52233	0.01179	0.10544
5.55301	0.01086	0.10009
5.58369	0.00966	0.09444
5.61437	0.00829	0.08866
5.64505	0.00683	0.08301
5.67573	0.00541	0.07771
5.70641	0.00422	0.07287
5.73709	0.00351	0.06855
5.76777	0.00352	0.06483
5.79845	0.0041	0.06158
5.82913	0.00491	0.05879
5.85981	0.00572	0.05636
5.89049	0.00642	0.05422
5.92117	0.00694	0.05233
5.95185	0.00729	0.05071
5.98253	0.00743	0.04947
6.0132	0.00739	0.04861
6.04388	0.00717	0.04818
6.07456	0.0068	0.04827
6.10524	0.0063	0.04882
6.13592	0.00571	0.04977
6.1666	0.00507	0.05096
6.19728	0.00445	0.05229
6.22796	0.00393	0.05357
6.25864	0.0036	0.0546
6.28932	0.00351	0.05533
6.32	0.00368	0.05559
6.35068	0.00402	0.05533
6.38136	0.00444	0.05452
6.41204	0.00486	0.05315
6.44272	0.00523	0.05126
6.4734	0.00551	0.04895
6.50408	0.00569	0.0463
6.53476	0.00576	0.04348
6.56544	0.00575	0.04065
6.59612	0.00565	0.03804
6.6268	0.0055	0.03586
6.65748	0.00533	0.03432
6.68816	0.00516	0.03351
6.71884	0.00503	0.03342
6.74952	0.00493	0.03406
6.7802	0.00488	0.03513
6.81087	0.00486	0.0365
6.84155	0.00486	0.03791
6.87223	0.00484	0.03915
6.90291	0.00479	0.04014
6.93359	0.0047	0.04074
6.96427	0.00456	0.04091
6.99495	0.00438	0.04065
7.02563	0.00418	0.03988

## Sheet: Fig. 3a
X	Y1	Y2	Y3	Y4	Y5
0	0	0	0	0	0
5	100	100	100	100	100
10	100	100	100	100	100
15	100	100	100	100	100
20	100	100	100	100	100
25	100	100	100	100	99.9353
30	100	100	100	99.9894	99.6588
35	100	100	100	99.5327	99.2177
40	100	100	100	99.5327	98.9588
45	100	100	99.7766	99.1928	98.5824
50	100	99.9352	99.5626	99.0122	98.3059
55	100	99.8769	99.4044	98.8316	97.9235
60	100	99.6632	99.4509	98.598	97.4235

## Sheet: Fig. 3b
X	Y1	Y2	Y3	Y4	Y5	Y6
0	77.3333	77.5	77.3333	77.3333	77.3333	77.3333
5	76.5333	41.5	23.7333	16.5333	11.1333	1.33333
10	77.0667	41.5	23.2	16.8	10.8667	1.33333
15	76.5333	41.5	23.7333	17.0667	11.4	1.33333
20	76.8	44.25	24	16.8	11.6667	1.06667
25	77.0667	46.75	24.5333	16.8	11.6667	1.06667
30	76.8	46.75	24.8	17.0667	11.4	0.53333
35	77.3333	49.25	24	17.0667	11.9333	1.06667
40	77.0667	51.75	25.6	17.3333	12.2	1.06667
45	77.6	51.75	26.1333	17.0667	12.2	0.8
50	77.3333	54.25	26.1333	18.1333	12.4667	0.8
55	77.8667	54.25	26.4	17.0667	12.2	1.06667
60	78.4	56.75	26.9333	18.4	12.7333	1.06667

## Sheet: Fig. 3c
0	0	0	0.6	0	0	0	0	0	0	0	0	0	0	0	0	0	0	0	7	0	0	0	0	0	0	0	0	0	0	0	0	0	0	0	0	0	0	0	0	0	0	0	0	0	0	0	0	0	0.3
0	0	0	0.6	0	0	0	0	0	0	0	0	0	0	0	0	0	0	0	7	0	0	0	0	0	0	0	0	0	0	0	0	0	0	0	0	0	0	0	0	0	0	0	0	0	0	0	0	0	0.3
0	0	0	0.6	0	0	0	0	0	0	0	0	0	0	0	0	0	0	0	7	0	0	0	0	0	0	0	0	0	0	0	0	0	0	0	0	0	0	0	0	0	0	0	0	0	0	0	0	0	0.3
0	0	0	0.6	0	0	0	0	0	0	0	0	0	0	0	0	0	0	0	7	0	0	0	0	0	0	0	0	0	0	0	0	0	0	0	0	0	0	0	0	0	0	0	0	0	0	0	0	0	0.3
0	0	0	0.6	0	0	0	0	0	0	0	0	0	0	0	0	0	0	0	7	0	0	0	0	0	0	0	0	0	0	0	0	0	0	0	0	0	0	0	0	0	0	0	0	0	0	0	0	0	0.3
0	0	0	0.6	0	0	0	0	0	0	0	0	0	0	0	0	0	0	0	7	0	0	0	0	0	0	0	0	0	0	0	0	0	0	0	0	0	0	0	0	0	0	0	0	0	0	0	0	0	0.3
0	0	0	0.6	0	0	0	0	0	0	0	0	0	0	0	0	0	0	0	7	0	0	0	0	0	0	0	0	0	0	0	0	0	0	0	0	0	0	0	0	0	0	0	0	0	0	0	0	0	0.3
0	0	0	0.6	0	0	0	0	0	0	0	0	0	0	0	0	0	0	0	7	0	0	0	0	0	0	0	0	0	0	0	0	0	0	0	0	0	0	0	0	0	0	0	0	0	0	0	0	0	0.3
0	0	0	0.6	0	0	0	0	0	0	0	0	0	0	0	0	0	0	0	7	0	0	0	0	0	0	0	0	0	0	0	0	0	0	0	0	0	0	0	0	0	0	0	0	0	0	0	0	0	0.3
0	0	0	0.6	0	0	0	0	0	0	0	0	0	0	0	0	0	0	0	7	0	0	0	0	0	0	0	0	0	0	0	0	0	0	0	0	0	0	0	0	0	0	0	0	0	0	0	0	0	0.3
0	0	0	0.6	0	0	0	0	0	0	0	0	0	0	0	0	0	0	0	7	0	0	0	0	0	0	0	0	0	0	0	0	0	0	0	0	0	0	0	0	0	0	0	0	0	0	0	0	0	0.3
0	0	0	0.6	0	0	0	0	0	0	0	0	0	0	0	0	0	0	0	7	0	0	0	0	0	0	0	0	0	0	0	0	0	0	0	0	0	0	0	0	0	0	0	0	0	0	0	0	0	0.3
0	0	0	0.6	0	0	0	0	0	0	0	0	0	0	0	0	0	0	0	7	0	0	0	0	0	0	0	0	0	0	0	0	0	0	0	0	0	0	0	0	0	0	0	0	0	0	0	0	0	0.3
0	0	0	0.6	0	0	0	0	0	0	0	0	0	0	0	0	0	0	0	7	0	0	0	0	0	0	0	0	0	0	0	0	0	0	0	0	0	0	0	0	0	0	0	0	0	0	0	0	0	0.3
0	0	0	0.6	0	0	0	0	0	0	0	0	0	0	0	0	0	0	0	7	0	0	0	0	0	0	0	0	0	0	0	0	0	0	0	0	0	0	0	0	0	0	0	0	0	0	0	0	0	0.3
0	0	0	0.6	0	0	0	0	0	0	0	0	0	0	0	0	0	0	0	7	0	0	0	0	0	0	0	0	0	0	0	0	0	0	0	0	0	0	0	0	0	0	0	0	0	0	0	0	0	0.3
0	0	0	0.6	0	0	0	0	0	0	0	0	0	0	0	0	0	0	0	7	0	0	0	0	0	0	0	0	0	0	0	0	0	0	0	0	0	0	0	0	0	0	0	0	0	0	0	0	0	0.3
0	0	0	0.6	0	0	0	0	0	0	0	0	0	0	0	0	0	0	0	7	0	0	0	0	0	0	0	0	0	0	0	0	0	0	0	0	0	0	0	0	0	0	0	0	0	0	0	0	0	0.3
0	0	0	0.6	0	0	0	0	0	0	0	0	0	0	0	0	0	0	0	7	0	0	0	0	0	0	0	0	0	0	0	0	0	0	0	0	0	0	0	0	0	0	0	0	0	0	0	0	0	0.3
0	0	0	0.6	0	0	0	0	0	0	0	0	0	0	0	0	0	0	0	7	0	0	0	0	0	0	0	0	0	0	0	0	0	0	0	0	0	0	0	0	0	0	0	0	0	0	0	0	0	0.3
0	0	0	0.6	0	0	0	0	0	0	0	0	0	0	0	0	0	0	0	7	0	0	0	0	0	0	0	0	0	0	0	0	0	0	0	0	0	0	0	0	0	0	0	0	0	0	0	0	0	0.3
0	0	0	0.6	0	0	0	0	0	0	0	0	0	0	0	0	0	0	0	7	0	0	0	0	0	0	0	0	0	0	0	0	0	0	0	0	0	0	0	0	0	0	0	0	0	0	0	0	0	0.3
0	0	0	0.6	0	0	0	0	0	0	0	0	0	0	0	0	0	0	0	7	0	0	0	0	0	0	0	0	0	0	0	0	0	0	0	0	0	0	0	0	0	0	0	0	0	0	0	0	0	0.3
0	0	0	0.6	0	0	0	0	0	0	0	0	0	0	0	0	0	0	0	7	0	0	0	0	0	0	0	0	0	0	0	0	0	0	0	0	0	0	0	0	0	0	0	0	0	0	0	0	0	0.3
0	0	0	0.6	0	0	0	0	0	0	0	0	0	0	0	0	0	0	0	7	0	0	0	0	0	0	0	0	0	0	0	0	0	0	0	0	0	0	0	0	0	0	0	0	0	0	0	0	0	0.3
0	0	0	0.6	0	0	0	0	0	0	0	0	0	0	0	0	0	0	0	7	0	0	0	0	0	0	0	0	0	0	0	0	0	0	0	0	0	0	0	0	0	0	0	0	0	0	0	0	0	0.3
0	0	0	0.6	0	0	0	0	0	0	0	0	0	0	0	0	0	0	0	7	0	0	0	0	0	0	0	0	0	0	0	0	0	0	0	0	0	0	0	0	0	0	0	0	0	0	0	0	0	0.3
0	0	0	0.6	0	0	0	0	0	0	0	0	0	0	0	0	0	0	0	7	0	0	0	0	0	0	0	0	0	0	0	0	0	0	0	0	0	0	0	0	0	0	0	0	0	0	0	0	0	0.3
0	0	0	0.6	0	0	0	0	0	0	0	0	0	0	0	0	0	0	0	7	0	0	0	0	0	0	0	0	0	0	0	0	0	0	0	0	0	0	0	0	0	0	0	0	0	0	0	0	0	0.3
0	0	0	0.6	0	0	0	0	0	0	0	0	0	0	0	0	0	0	0	7	0	0	0	0	0	0	0	0	0	0	0	0	0	0	0	0	0	0	0	0	0	0	0	0	0	0	0	0	0	0.3
0	0	0	0.6	0	0	0	0	0	0	0	0	0	0	0	0	0	0	0	7	0	0	0	0	0	0	0	0	0	0	0	0	0	0	0	0	0	0	0	0	0	0	0	0	0	0	0	0	0	0.3
0	0	0	0.6	0	0	0	0	0	0	0	0	0	0	0	0	0	0	0	7	0	0	0	0	0	0	0	0	0	0	0	0	0	0	0	0	0	0	0	0	0	0	0	0	0	0	0	0	0	0.3
0	0	0	0.6	0	0	0	0	0	0	0	0	0	0	0	0	0	0	0	7	0	0	0	0	0	0	0	0	0	0	0	0	0	0	0	0	0	0	0	0	0	0	0	0	0	0	0	0	0	0.3
0	0	0	0.6	0	0	0	0	0	0	0	0	0	0	0	0	0	0	0	7	0	0	0	0	0	0	0	0	0	0	0	0	0	0	0	0	0	0	0	0	0	0	0	0	0	0	0	0	0	0.3
0	0	0	0.6	0	0	0	0	0	0	0	0	0	0	0	0	0	0	0	7	0	0	0	0	0	0	0	0	0	0	0	0	0	0	0	0	0	0	0	0	0	0	0	0	0	0	0	0	0	0.3
0	0	0	0.6	0	0	0	0	0	0	0	0	0	0	0	0	0	0	0	7	0	0	0	0	0	0	0	0	0	0	0	0	0	0	0	0	0	0	0	0	0	0	0	0	0	0	0	0	0	0.3
0	0	0	0.6	0	0	0	0	0	0	0	0	0	0	0	0	0	0	0	7	0	0	0	0	0	0	0	0	0	0	0	0	0	0	0	0	0	0	0	0	0	0	0	0	0	0	0	0	0	0.3
0	0	0	0.6	0	0	0	0	0	0	0	0	0	0	0	0	0	0	0	7	0	0	0	0	0	0	0	0	0	0	0	0	0	0	0	0	0	0	0	0	0	0	0	0	0	0	0	0	0	0.3
0	0	0	0.6	0	0	0	0	0	0	0	0	0	0	0	0	0	0	0	7	0	0	0	0	0	0	0	0	0	0	0	0	0	0	0	0	0	0	0	0	0	0	0	0	0	0	0	0	0	0.3
0	0	0	0.6	0	0	0	0	0	0	0	0	0	0	0	0	0	0	0	7	0	0	0	0	0	0	0	0	0	0	0	0	0	0	0	0	0	0	0	0	0	0	0	0	0	0	0	0	0	0.3
0	0	0	0.6	0	0	0	0	0	0	0	0	0	0	0	0	0	0	0	7	0	0	0	0	0	0	0	0	0	0	0	0	0	0	0	0	0	0	0	0	0	0	0	0	0	0	0	0	0	0.3
0	0	0	0.6	0	0	0	0	0	0	0	0	0	0	0	0	0	0	0	7	0	0	0	0	0	0	0	0	0	0	0	0	0	0	0	0	0	0	0	0	0	0	0	0	0	0	0	0	0	0.3
0	0	0	0.6	0	0	0	0	0	0	0	0	0	0	0	0	0	0	0	7	0	0	0	0	0	0	0	0	0	0	0	0	0	0	0	0	0	0	0	0	0	0	0	0	0	0	0	0	0	0.3
0	0	0	0.6	0	0	0	0	0	0	0	0	0	0	0	0	0	0	0	7	0	0	0	0	0	0	0	0	0	0	0	0	0	0	0	0	0	0	0	0	0	0	0	0	0	0	0	0	0	0.3
0	0	0	0.6	0	0	0	0	0	0	0	0	0	0	0	0	0	0	0	7	0	0	0	0	0	0	0	0	0	0	0	0	0	0	0	0	0	0	0	0	0	0	0	0	0	0	0	0	0	0.3
0	0	0	0.6	0	0	0	0	0	0	0	0	0	0	0	0	0	0	0	7	0	0	0	0	0	0	0	0	0	0	0	0	0	0	0	0	0	0	0	0	0	0	0	0	0	0	0	0	0	0.3
0	0	0	0.6	0	0	0	0	0	0	0	0	0	0	0	0	0	0	0	7	0	0	0	0	0	0	0	0	0	0	0	0	0	0	0	0	0	0	0	0	0	0	0	0	0	0	0	0	0	0.3
0	0	0	0.6	0	0	0	0	0	0	0	0	0	0	0	0	0	0	0	7	0	0	0	0	0	0	0	0	0	0	0	0	0	0	0	0	0	0	0	0	0	0	0	0	0	0	0	0	0	0.3
0	0	0	0.6	0	0	0	0	0	0	0	0	0	0	0	0	0	0	0	7	0	0	0	0	0	0	0	0	0	0	0	0	0	0	0	0	0	0	0	0	0	0	0	0	0	0	0	0	0	0.3
0	0	0	0.6	0	0	0	0	0	0	0	0	0	0	0	0	0	0	0	7	0	0	0	0	0	0	0	0	0	0	0	0	0	0	0	0	0	0	0	0	0	0	0	0	0	0	0	0	0	0.3
0	0	0	0.6	0	0	0	0	0	0	0	0	0	0	0	0	0	0	0	7	0	0	0	0	0	0	0	0	0	0	0	0	0	0	0	0	0	0	0	0	0	0	0	0	0	0	0	0	0	0.3
0	0	0	0.6	0	0	0	0	0	0	0	0	0	0	0	0	0	0	0	7	0	0	0	0	0	0	0	0	0	0	0	0	0	0	0	0	0	0	0	0	0	0	0	0	0	0	0	0	0	0.3
0	0	0	0.6	0	0	0	0	0	0	0	0	0	0	0	0	0	0	0	7	0	0	0	0	0	0	0	0	0	0	0	0	0	0	0	0	0	0	0	0	0	0	0	0	0	0	0	0	0	0.3
0	0	0	0.6	0	0	0	0	0	0	0	0	0	0	0	0	0	0	0	7	0	0	0	0	0	0	0	0	0	0	0	0	0	0	0	0	0	0	0	0	0	0	0	0	0	0	0	0	0	0.3
0	0	0	0.6	0	0	0	0	0	0	0	0	0	0	0	0	0	0	0	7	0	0	0	0	0	0	0	0	0	0	0	0	0	0	0	0	0	0	0	0	0	0	0	0	0	0	0	0	0	0.3
0	0	0	0.6	0	0	0	0	0	0	0	0	0	0	0	0	0	0	0	7	0	0	0	0	0	0	0	0	0	0	0	0	0	0	0	0	0	0	0	0	0	0	0	0	0	0	0	0	0	0.3
0	0	0	0.6	0	0	0	0	0	0	0	0	0	0	0	0	0	0	0	7	0	0	0	0	0	0	0	0	0	0	0	0	0	0	0	0	0	0	0	0	0	0	0	0	0	0	0	0	0	0.3
0	0	0	0.6	0	0	0	0	0	0	0	0	0	0	0	0	0	0	0	7	0	0	0	0	0	0	0	0	0	0	0	0	0	0	0	0	0	0	0	0	0	0	0	0	0	0	0	0	0	0.3
0	0	0	0.6	0	0	0	0	0	0	0	0	0	0	0	0	0	0	0	7	0	0	0	0	0	0	0	0	0	0	0	0	0	0	0	0	0	0	0	0	0	0	0	0	0	0	0	0	0	0.3
0	0	0	0.6	0	0	0	0	0	0	0	0	0	0	0	0	0	0	0	7	0	0	0	0	0	0	0	0	0	0	0	0	0	0	0	0	0	0	0	0	0	0	0	0	0	0	0	0	0	0.3
[truncated: 21 more columns]

## Sheet: Fig. 3d
0	0	0	0.5	0	0	0	0	0	0	0	0	0	0	0	0	0	0	0	2.4	0	0	0	0	0	0	0	0	0	0	0	0	0	0	0	0	0	0	0	0	0	0	0	0	0	0	0	0	0	0.2
0	0	0	0.5	0	0	0	0	0	0	0	0	0	0	0	0	0	0	0	2.4	0	0	0	0	0	0	0	0	0	0	0	0	0	0	0	0	0	0	0	0	0	0	0	0	0	0	0	0	0	0.2
0	0	0	0.5	0	0	0	0	0	0	0	0	0	0	0	0	0	0	0	2.4	0	0	0	0	0	0	0	0	0	0	0	0	0	0	0	0	0	0	0	0	0	0	0	0	0	0	0	0	0	0.2
0	0	0	0.5	0	0	0	0	0	0	0	0	0	0	0	0	0	0	0	2.4	0	0	0	0	0	0	0	0	0	0	0	0	0	0	0	0	0	0	0	0	0	0	0	0	0	0	0	0	0	0.2
0	0	0	0.5	0	0	0	0	0	0	0	0	0	0	0	0	0	0	0	2.4	0	0	0	0	0	0	0	0	0	0	0	0	0	0	0	0	0	0	0	0	0	0	0	0	0	0	0	0	0	0.2
0	0	0	0.5	0	0	0	0	0	0	0	0	0	0	0	0	0	0	0	2.4	0	0	0	0	0	0	0	0	0	0	0	0	0	0	0	0	0	0	0	0	0	0	0	0	0	0	0	0	0	0.2
0	0	0	0.5	0	0	0	0	0	0	0	0	0	0	0	0	0	0	0	2.4	0	0	0	0	0	0	0	0	0	0	0	0	0	0	0	0	0	0	0	0	0	0	0	0	0	0	0	0	0	0.2
0	0	0	0.5	0	0	0	0	0	0	0	0	0	0	0	0	0	0	0	2.4	0	0	0	0	0	0	0	0	0	0	0	0	0	0	0	0	0	0	0	0	0	0	0	0	0	0	0	0	0	0.2
0	0	0	0.5	0	0	0	0	0	0	0	0	0	0	0	0	0	0	0	2.4	0	0	0	0	0	0	0	0	0	0	0	0	0	0	0	0	0	0	0	0	0	0	0	0	0	0	0	0	0	0.2
0	0	0	0.5	0	0	0	0	0	0	0	0	0	0	0	0	0	0	0	2.4	0	0	0	0	0	0	0	0	0	0	0	0	0	0	0	0	0	0	0	0	0	0	0	0	0	0	0	0	0	0.2
0	0	0	0.5	0	0	0	0	0	0	0	0	0	0	0	0	0	0	0	2.4	0	0	0	0	0	0	0	0	0	0	0	0	0	0	0	0	0	0	0	0	0	0	0	0	0	0	0	0	0	0.2
0	0	0	0.5	0	0	0	0	0	0	0	0	0	0	0	0	0	0	0	2.4	0	0	0	0	0	0	0	0	0	0	0	0	0	0	0	0	0	0	0	0	0	0	0	0	0	0	0	0	0	0.2
0	0	0	0.5	0	0	0	0	0	0	0	0	0	0	0	0	0	0	0	2.4	0	0	0	0	0	0	0	0	0	0	0	0	0	0	0	0	0	0	0	0	0	0	0	0	0	0	0	0	0	0.2
0	0	0	0.5	0	0	0	0	0	0	0	0	0	0	0	0	0	0	0	2.4	0	0	0	0	0	0	0	0	0	0	0	0	0	0	0	0	0	0	0	0	0	0	0	0	0	0	0	0	0	0.2
0	0	0	0.5	0	0	0	0	0	0	0	0	0	0	0	0	0	0	0	2.4	0	0	0	0	0	0	0	0	0	0	0	0	0	0	0	0	0	0	0	0	0	0	0	0	0	0	0	0	0	0.2
0	0	0	0.5	0	0	0	0	0	0	0	0	0	0	0	0	0	0	0	2.4	0	0	0	0	0	0	0	0	0	0	0	0	0	0	0	0	0	0	0	0	0	0	0	0	0	0	0	0	0	0.2
0	0	0	0.5	0	0	0	0	0	0	0	0	0	0	0	0	0	0	0	2.4	0	0	0	0	0	0	0	0	0	0	0	0	0	0	0	0	0	0	0	0	0	0	0	0	0	0	0	0	0	0.2
0	0	0	0.5	0	0	0	0	0	0	0	0	0	0	0	0	0	0	0	2.4	0	0	0	0	0	0	0	0	0	0	0	0	0	0	0	0	0	0	0	0	0	0	0	0	0	0	0	0	0	0.2
0	0	0	0.5	0	0	0	0	0	0	0	0	0	0	0	0	0	0	0	2.4	0	0	0	0	0	0	0	0	0	0	0	0	0	0	0	0	0	0	0	0	0	0	0	0	0	0	0	0	0	0.2
0	0	0	0.5	0	0	0	0	0	0	0	0	0	0	0	0	0	0	0	2.4	0	0	0	0	0	0	0	0	0	0	0	0	0	0	0	0	0	0	0	0	0	0	0	0	0	0	0	0	0	0.2
0	0	0	0.5	0	0	0	0	0	0	0	0	0	0	0	0	0	0	0	2.4	0	0	0	0	0	0	0	0	0	0	0	0	0	0	0	0	0	0	0	0	0	0	0	0	0	0	0	0	0	0.2
0	0	0	0.5	0	0	0	0	0	0	0	0	0	0	0	0	0	0	0	2.4	0	0	0	0	0	0	0	0	0	0	0	0	0	0	0	0	0	0	0	0	0	0	0	0	0	0	0	0	0	0.2
0	0	0	0.5	0	0	0	0	0	0	0	0	0	0	0	0	0	0	0	2.4	0	0	0	0	0	0	0	0	0	0	0	0	0	0	0	0	0	0	0	0	0	0	0	0	0	0	0	0	0	0.2
0	0	0	0.5	0	0	0	0	0	0	0	0	0	0	0	0	0	0	0	2.4	0	0	0	0	0	0	0	0	0	0	0	0	0	0	0	0	0	0	0	0	0	0	0	0	0	0	0	0	0	0.2
0	0	0	0.5	0	0	0	0	0	0	0	0	0	0	0	0	0	0	0	2.4	0	0	0	0	0	0	0	0	0	0	0	0	0	0	0	0	0	0	0	0	0	0	0	0	0	0	0	0	0	0.2
0	0	0	0.5	0	0	0	0	0	0	0	0	0	0	0	0	0	0	0	2.4	0	0	0	0	0	0	0	0	0	0	0	0	0	0	0	0	0	0	0	0	0	0	0	0	0	0	0	0	0	0.2
0	0	0	0.5	0	0	0	0	0	0	0	0	0	0	0	0	0	0	0	2.4	0	0	0	0	0	0	0	0	0	0	0	0	0	0	0	0	0	0	0	0	0	0	0	0	0	0	0	0	0	0.2
0	0	0	0.5	0	0	0	0	0	0	0	0	0	0	0	0	0	0	0	2.4	0	0	0	0	0	0	0	0	0	0	0	0	0	0	0	0	0	0	0	0	0	0	0	0	0	0	0	0	0	0.2
0	0	0	0.5	0	0	0	0	0	0	0	0	0	0	0	0	0	0	0	2.4	0	0	0	0	0	0	0	0	0	0	0	0	0	0	0	0	0	0	0	0	0	0	0	0	0	0	0	0	0	0.2
0	0	0	0.5	0	0	0	0	0	0	0	0	0	0	0	0	0	0	0	2.4	0	0	0	0	0	0	0	0	0	0	0	0	0	0	0	0	0	0	0	0	0	0	0	0	0	0	0	0	0	0.2
0	0	0	0.5	0	0	0	0	0	0	0	0	0	0	0	0	0	0	0	2.4	0	0	0	0	0	0	0	0	0	0	0	0	0	0	0	0	0	0	0	0	0	0	0	0	0	0	0	0	0	0.2
0	0	0	0.5	0	0	0	0	0	0	0	0	0	0	0	0	0	0	0	2.4	0	0	0	0	0	0	0	0	0	0	0	0	0	0	0	0	0	0	0	0	0	0	0	0	0	0	0	0	0	0.2
0	0	0	0.5	0	0	0	0	0	0	0	0	0	0	0	0	0	0	0	2.4	0	0	0	0	0	0	0	0	0	0	0	0	0	0	0	0	0	0	0	0	0	0	0	0	0	0	0	0	0	0.2
0	0	0	0.5	0	0	0	0	0	0	0	0	0	0	0	0	0	0	0	2.4	0	0	0	0	0	0	0	0	0	0	0	0	0	0	0	0	0	0	0	0	0	0	0	0	0	0	0	0	0	0.2
0	0	0	0.5	0	0	0	0	0	0	0	0	0	0	0	0	0	0	0	2.4	0	0	0	0	0	0	0	0	0	0	0	0	0	0	0	0	0	0	0	0	0	0	0	0	0	0	0	0	0	0.2
0	0	0	0.5	0	0	0	0	0	0	0	0	0	0	0	0	0	0	0	2.4	0	0	0	0	0	0	0	0	0	0	0	0	0	0	0	0	0	0	0	0	0	0	0	0	0	0	0	0	0	0.2
0	0	0	0.5	0	0	0	0	0	0	0	0	0	0	0	0	0	0	0	2.4	0	0	0	0	0	0	0	0	0	0	0	0	0	0	0	0	0	0	0	0	0	0	0	0	0	0	0	0	0	0.2
0	0	0	0.5	0	0	0	0	0	0	0	0	0	0	0	0	0	0	0	2.4	0	0	0	0	0	0	0	0	0	0	0	0	0	0	0	0	0	0	0	0	0	0	0	0	0	0	0	0	0	0.2
0	0	0	0.5	0	0	0	0	0	0	0	0	0	0	0	0	0	0	0	2.4	0	0	0	0	0	0	0	0	0	0	0	0	0	0	0	0	0	0	0	0	0	0	0	0	0	0	0	0	0	0.2
0	0	0	0.5	0	0	0	0	0	0	0	0	0	0	0	0	0	0	0	2.4	0	0	0	0	0	0	0	0	0	0	0	0	0	0	0	0	0	0	0	0	0	0	0	0	0	0	0	0	0	0.2
0	0	0	0.5	0	0	0	0	0	0	0	0	0	0	0	0	0	0	0	2.4	0	0	0	0	0	0	0	0	0	0	0	0	0	0	0	0	0	0	0	0	0	0	0	0	0	0	0	0	0	0.2
0	0	0	0.5	0	0	0	0	0	0	0	0	0	0	0	0	0	0	0	2.4	0	0	0	0	0	0	0	0	0	0	0	0	0	0	0	0	0	0	0	0	0	0	0	0	0	0	0	0	0	0.2
0	0	0	0.5	0	0	0	0	0	0	0	0	0	0	0	0	0	0	0	2.4	0	0	0	0	0	0	0	0	0	0	0	0	0	0	0	0	0	0	0	0	0	0	0	0	0	0	0	0	0	0.2
0	0	0	0.5	0	0	0	0	0	0	0	0	0	0	0	0	0	0	0	2.4	0	0	0	0	0	0	0	0	0	0	0	0	0	0	0	0	0	0	0	0	0	0	0	0	0	0	0	0	0	0.2
0	0	0	0.5	0	0	0	0	0	0	0	0	0	0	0	0	0	0	0	2.4	0	0	0	0	0	0	0	0	0	0	0	0	0	0	0	0	0	0	0	0	0	0	0	0	0	0	0	0	0	0.2
0	0	0	0.5	0	0	0	0	0	0	0	0	0	0	0	0	0	0	0	2.4	0	0	0	0	0	0	0	0	0	0	0	0	0	0	0	0	0	0	0	0	0	0	0	0	0	0	0	0	0	0.2
0	0	0	0.5	0	0	0	0	0	0	0	0	0	0	0	0	0	0	0	2.4	0	0	0	0	0	0	0	0	0	0	0	0	0	0	0	0	0	0	0	0	0	0	0	0	0	0	0	0	0	0.2
0	0	0	0.5	0	0	0	0	0	0	0	0	0	0	0	0	0	0	0	2.4	0	0	0	0	0	0	0	0	0	0	0	0	0	0	0	0	0	0	0	0	0	0	0	0	0	0	0	0	0	0.2
0	0	0	0.5	0	0	0	0	0	0	0	0	0	0	0	0	0	0	0	2.4	0	0	0	0	0	0	0	0	0	0	0	0	0	0	0	0	0	0	0	0	0	0	0	0	0	0	0	0	0	0.2
0	0	0	0.5	0	0	0	0	0	0	0	0	0	0	0	0	0	0	0	2.4	0	0	0	0	0	0	0	0	0	0	0	0	0	0	0	0	0	0	0	0	0	0	0	0	0	0	0	0	0	0.2
0	0	0	0.5	0	0	0	0	0	0	0	0	0	0	0	0	0	0	0	2.4	0	0	0	0	0	0	0	0	0	0	0	0	0	0	0	0	0	0	0	0	0	0	0	0	0	0	0	0	0	0.2
0	0	0	0.5	0	0	0	0	0	0	0	0	0	0	0	0	0	0	0	2.4	0	0	0	0	0	0	0	0	0	0	0	0	0	0	0	0	0	0	0	0	0	0	0	0	0	0	0	0	0	0.2
0	0	0	0.5	0	0	0	0	0	0	0	0	0	0	0	0	0	0	0	2.4	0	0	0	0	0	0	0	0	0	0	0	0	0	0	0	0	0	0	0	0	0	0	0	0	0	0	0	0	0	0.2
0	0	0	0.5	0	0	0	0	0	0	0	0	0	0	0	0	0	0	0	2.4	0	0	0	0	0	0	0	0	0	0	0	0	0	0	0	0	0	0	0	0	0	0	0	0	0	0	0	0	0	0.2
0	0	0	0.5	0	0	0	0	0	0	0	0	0	0	0	0	0	0	0	2.4	0	0	0	0	0	0	0	0	0	0	0	0	0	0	0	0	0	0	0	0	0	0	0	0	0	0	0	0	0	0.2
0	0	0	0.5	0	0	0	0	0	0	0	0	0	0	0	0	0	0	0	2.4	0	0	0	0	0	0	0	0	0	0	0	0	0	0	0	0	0	0	0	0	0	0	0	0	0	0	0	0	0	0.2
0	0	0	0.5	0	0	0	0	0	0	0	0	0	0	0	0	0	0	0	2.4	0	0	0	0	0	0	0	0	0	0	0	0	0	0	0	0	0	0	0	0	0	0	0	0	0	0	0	0	0	0.2
0	0	0	0.5	0	0	0	0	0	0	0	0	0	0	0	0	0	0	0	2.4	0	0	0	0	0	0	0	0	0	0	0	0	0	0	0	0	0	0	0	0	0	0	0	0	0	0	0	0	0	0.2
0	0	0	0.5	0	0	0	0	0	0	0	0	0	0	0	0	0	0	0	2.4	0	0	0	0	0	0	0	0	0	0	0	0	0	0	0	0	0	0	0	0	0	0	0	0	0	0	0	0	0	0.2
0	0	0	0.5	0	0	0	0	0	0	0	0	0	0	0	0	0	0	0	2.4	0	0	0	0	0	0	0	0	0	0	0	0	0	0	0	0	0	0	0	0	0	0	0	0	0	0	0	0	0	0.2
[truncated: 21 more columns]

## Sheet: Fig. 3e
0	0	0	0.8	0	0	0	0	0	0	0	0	0	0	0	0	0	0	0	0	0	0	0	0	0	0	0	0	0	0	0	0	0	0	0	0	0	0	0	0	0	0	0	0	0	0	0	0	0	0.3
0	0	0	0.8	0	0	0	0	0	0	0	0	0	0	0	0	0	0	0	0	0	0	0	0	0	0	0	0	0	0	0	0	0	0	0	0	0	0	0	0	0	0	0	0	0	0	0	0	0	0.3
0	0	0	0.8	0	0	0	0	0	0	0	0	0	0	0	0	0	0	0	0	0	0	0	0	0	0	0	0	0	0	0	0	0	0	0	0	0	0	0	0	0	0	0	0	0	0	0	0	0	0.3
0	0	0	0.8	0	0	0	0	0	0	0	0	0	0	0	0	0	0	0	0	0	0	0	0	0	0	0	0	0	0	0	0	0	0	0	0	0	0	0	0	0	0	0	0	0	0	0	0	0	0.3
0	0	0	0.8	0	0	0	0	0	0	0	0	0	0	0	0	0	0	0	0	0	0	0	0	0	0	0	0	0	0	0	0	0	0	0	0	0	0	0	0	0	0	0	0	0	0	0	0	0	0.3
0	0	0	0.8	0	0	0	0	0	0	0	0	0	0	0	0	0	0	0	0	0	0	0	0	0	0	0	0	0	0	0	0	0	0	0	0	0	0	0	0	0	0	0	0	0	0	0	0	0	0.3
0	0	0	0.8	0	0	0	0	0	0	0	0	0	0	0	0	0	0	0	0	0	0	0	0	0	0	0	0	0	0	0	0	0	0	0	0	0	0	0	0	0	0	0	0	0	0	0	0	0	0.3
0	0	0	0.8	0	0	0	0	0	0	0	0	0	0	0	0	0	0	0	0	0	0	0	0	0	0	0	0	0	0	0	0	0	0	0	0	0	0	0	0	0	0	0	0	0	0	0	0	0	0.3
0	0	0	0.8	0	0	0	0	0	0	0	0	0	0	0	0	0	0	0	0	0	0	0	0	0	0	0	0	0	0	0	0	0	0	0	0	0	0	0	0	0	0	0	0	0	0	0	0	0	0.3
0	0	0	0.8	0	0	0	0	0	0	0	0	0	0	0	0	0	0	0	0	0	0	0	0	0	0	0	0	0	0	0	0	0	0	0	0	0	0	0	0	0	0	0	0	0	0	0	0	0	0.3
0	0	0	0.8	0	0	0	0	0	0	0	0	0	0	0	0	0	0	0	0	0	0	0	0	0	0	0	0	0	0	0	0	0	0	0	0	0	0	0	0	0	0	0	0	0	0	0	0	0	0.3
0	0	0	0.8	0	0	0	0	0	0	0	0	0	0	0	0	0	0	0	0	0	0	0	0	0	0	0	0	0	0	0	0	0	0	0	0	0	0	0	0	0	0	0	0	0	0	0	0	0	0.3
0	0	0	0.8	0	0	0	0	0	0	0	0	0	0	0	0	0	0	0	0	0	0	0	0	0	0	0	0	0	0	0	0	0	0	0	0	0	0	0	0	0	0	0	0	0	0	0	0	0	0.3
0	0	0	0.8	0	0	0	0	0	0	0	0	0	0	0	0	0	0	0	0	0	0	0	0	0	0	0	0	0	0	0	0	0	0	0	0	0	0	0	0	0	0	0	0	0	0	0	0	0	0.3
0	0	0	0.8	0	0	0	0	0	0	0	0	0	0	0	0	0	0	0	0	0	0	0	0	0	0	0	0	0	0	0	0	0	0	0	0	0	0	0	0	0	0	0	0	0	0	0	0	0	0.3
0	0	0	0.8	0	0	0	0	0	0	0	0	0	0	0	0	0	0	0	0	0	0	0	0	0	0	0	0	0	0	0	0	0	0	0	0	0	0	0	0	0	0	0	0	0	0	0	0	0	0.3
0	0	0	0.8	0	0	0	0	0	0	0	0	0	0	0	0	0	0	0	0	0	0	0	0	0	0	0	0	0	0	0	0	0	0	0	0	0	0	0	0	0	0	0	0	0	0	0	0	0	0.3
0	0	0	0.8	0	0	0	0	0	0	0	0	0	0	0	0	0	0	0	0	0	0	0	0	0	0	0	0	0	0	0	0	0	0	0	0	0	0	0	0	0	0	0	0	0	0	0	0	0	0.3
0	0	0	0.8	0	0	0	0	0	0	0	0	0	0	0	0	0	0	0	0	0	0	0	0	0	0	0	0	0	0	0	0	0	0	0	0	0	0	0	0	0	0	0	0	0	0	0	0	0	0.3
0	0	0	0.8	0	0	0	0	0	0	0	0	0	0	0	0	0	0	0	0	0	0	0	0	0	0	0	0	0	0	0	0	0	0	0	0	0	0	0	0	0	0	0	0	0	0	0	0	0	0.3
0	0	0	0.8	0	0	0	0	0	0	0	0	0	0	0	0	0	0	0	0	0	0	0	0	0	0	0	0	0	0	0	0	0	0	0	0	0	0	0	0	0	0	0	0	0	0	0	0	0	0.3
0	0	0	0.8	0	0	0	0	0	0	0	0	0	0	0	0	0	0	0	0	0	0	0	0	0	0	0	0	0	0	0	0	0	0	0	0	0	0	0	0	0	0	0	0	0	0	0	0	0	0.3
0	0	0	0.8	0	0	0	0	0	0	0	0	0	0	0	0	0	0	0	0	0	0	0	0	0	0	0	0	0	0	0	0	0	0	0	0	0	0	0	0	0	0	0	0	0	0	0	0	0	0.3
0	0	0	0.8	0	0	0	0	0	0	0	0	0	0	0	0	0	0	0	0	0	0	0	0	0	0	0	0	0	0	0	0	0	0	0	0	0	0	0	0	0	0	0	0	0	0	0	0	0	0.3
0	0	0	0.8	0	0	0	0	0	0	0	0	0	0	0	0	0	0	0	0	0	0	0	0	0	0	0	0	0	0	0	0	0	0	0	0	0	0	0	0	0	0	0	0	0	0	0	0	0	0.3
0	0	0	0.8	0	0	0	0	0	0	0	0	0	0	0	0	0	0	0	0	0	0	0	0	0	0	0	0	0	0	0	0	0	0	0	0	0	0	0	0	0	0	0	0	0	0	0	0	0	0.3
0	0	0	0.8	0	0	0	0	0	0	0	0	0	0	0	0	0	0	0	0	0	0	0	0	0	0	0	0	0	0	0	0	0	0	0	0	0	0	0	0	0	0	0	0	0	0	0	0	0	0.3
0	0	0	0.8	0	0	0	0	0	0	0	0	0	0	0	0	0	0	0	0	0	0	0	0	0	0	0	0	0	0	0	0	0	0	0	0	0	0	0	0	0	0	0	0	0	0	0	0	0	0.3
0	0	0	0.8	0	0	0	0	0	0	0	0	0	0	0	0	0	0	0	0	0	0	0	0	0	0	0	0	0	0	0	0	0	0	0	0	0	0	0	0	0	0	0	0	0	0	0	0	0	0.3
0	0	0	0.8	0	0	0	0	0	0	0	0	0	0	0	0	0	0	0	0	0	0	0	0	0	0	0	0	0	0	0	0	0	0	0	0	0	0	0	0	0	0	0	0	0	0	0	0	0	0.3
0	0	0	0.8	0	0	0	0	0	0	0	0	0	0	0	0	0	0	0	0	0	0	0	0	0	0	0	0	0	0	0	0	0	0	0	0	0	0	0	0	0	0	0	0	0	0	0	0	0	0.3
0	0	0	0.8	0	0	0	0	0	0	0	0	0	0	0	0	0	0	0	0	0	0	0	0	0	0	0	0	0	0	0	0	0	0	0	0	0	0	0	0	0	0	0	0	0	0	0	0	0	0.3
0	0	0	0.8	0	0	0	0	0	0	0	0	0	0	0	0	0	0	0	0	0	0	0	0	0	0	0	0	0	0	0	0	0	0	0	0	0	0	0	0	0	0	0	0	0	0	0	0	0	0.3
0	0	0	0.8	0	0	0	0	0	0	0	0	0	0	0	0	0	0	0	0	0	0	0	0	0	0	0	0	0	0	0	0	0	0	0	0	0	0	0	0	0	0	0	0	0	0	0	0	0	0.3
0	0	0	0.8	0	0	0	0	0	0	0	0	0	0	0	0	0	0	0	0	0	0	0	0	0	0	0	0	0	0	0	0	0	0	0	0	0	0	0	0	0	0	0	0	0	0	0	0	0	0.3
0	0	0	0.8	0	0	0	0	0	0	0	0	0	0	0	0	0	0	0	0	0	0	0	0	0	0	0	0	0	0	0	0	0	0	0	0	0	0	0	0	0	0	0	0	0	0	0	0	0	0.3
0	0	0	0.8	0	0	0	0	0	0	0	0	0	0	0	0	0	0	0	0	0	0	0	0	0	0	0	0	0	0	0	0	0	0	0	0	0	0	0	0	0	0	0	0	0	0	0	0	0	0.3
0	0	0	0.8	0	0	0	0	0	0	0	0	0	0	0	0	0	0	0	0	0	0	0	0	0	0	0	0	0	0	0	0	0	0	0	0	0	0	0	0	0	0	0	0	0	0	0	0	0	0.3
0	0	0	0.8	0	0	0	0	0	0	0	0	0	0	0	0	0	0	0	0	0	0	0	0	0	0	0	0	0	0	0	0	0	0	0	0	0	0	0	0	0	0	0	0	0	0	0	0	0	0.3
0	0	0	0.8	0	0	0	0	0	0	0	0	0	0	0	0	0	0	0	0	0	0	0	0	0	0	0	0	0	0	0	0	0	0	0	0	0	0	0	0	0	0	0	0	0	0	0	0	0	0.3
0	0	0	0.8	0	0	0	0	0	0	0	0	0	0	0	0	0	0	0	0	0	0	0	0	0	0	0	0	0	0	0	0	0	0	0	0	0	0	0	0	0	0	0	0	0	0	0	0	0	0.3
0	0	0	0.8	0	0	0	0	0	0	0	0	0	0	0	0	0	0	0	0	0	0	0	0	0	0	0	0	0	0	0	0	0	0	0	0	0	0	0	0	0	0	0	0	0	0	0	0	0	0.3
0	0	0	0.8	0	0	0	0	0	0	0	0	0	0	0	0	0	0	0	0	0	0	0	0	0	0	0	0	0	0	0	0	0	0	0	0	0	0	0	0	0	0	0	0	0	0	0	0	0	0.3
0	0	0	0.8	0	0	0	0	0	0	0	0	0	0	0	0	0	0	0	0	0	0	0	0	0	0	0	0	0	0	0	0	0	0	0	0	0	0	0	0	0	0	0	0	0	0	0	0	0	0.3
0	0	0	0.8	0	0	0	0	0	0	0	0	0	0	0	0	0	0	0	0	0	0	0	0	0	0	0	0	0	0	0	0	0	0	0	0	0	0	0	0	0	0	0	0	0	0	0	0	0	0.3
0	0	0	0.8	0	0	0	0	0	0	0	0	0	0	0	0	0	0	0	0	0	0	0	0	0	0	0	0	0	0	0	0	0	0	0	0	0	0	0	0	0	0	0	0	0	0	0	0	0	0.3
0	0	0	0.8	0	0	0	0	0	0	0	0	0	0	0	0	0	0	0	0	0	0	0	0	0	0	0	0	0	0	0	0	0	0	0	0	0	0	0	0	0	0	0	0	0	0	0	0	0	0.3
0	0	0	0.8	0	0	0	0	0	0	0	0	0	0	0	0	0	0	0	0	0	0	0	0	0	0	0	0	0	0	0	0	0	0	0	0	0	0	0	0	0	0	0	0	0	0	0	0	0	0.3
0	0	0	0.8	0	0	0	0	0	0	0	0	0	0	0	0	0	0	0	0	0	0	0	0	0	0	0	0	0	0	0	0	0	0	0	0	0	0	0	0	0	0	0	0	0	0	0	0	0	0.3
0	0	0	0.8	0	0	0	0	0	0	0	0	0	0	0	0	0	0	0	0	0	0	0	0	0	0	0	0	0	0	0	0	0	0	0	0	0	0	0	0	0	0	0	0	0	0	0	0	0	0.3
0	0	0	0.8	0	0	0	0	0	0	0	0	0	0	0	0	0	0	0	0	0	0	0	0	0	0	0	0	0	0	0	0	0	0	0	0	0	0	0	0	0	0	0	0	0	0	0	0	0	0.3
0	0	0	0.8	0	0	0	0	0	0	0	0	0	0	0	0	0	0	0	0	0	0	0	0	0	0	0	0	0	0	0	0	0	0	0	0	0	0	0	0	0	0	0	0	0	0	0	0	0	0.3
0	0	0	0.8	0	0	0	0	0	0	0	0	0	0	0	0	0	0	0	0	0	0	0	0	0	0	0	0	0	0	0	0	0	0	0	0	0	0	0	0	0	0	0	0	0	0	0	0	0	0.3
0	0	0	0.8	0	0	0	0	0	0	0	0	0	0	0	0	0	0	0	0	0	0	0	0	0	0	0	0	0	0	0	0	0	0	0	0	0	0	0	0	0	0	0	0	0	0	0	0	0	0.3
0	0	0	0.8	0	0	0	0	0	0	0	0	0	0	0	0	0	0	0	0	0	0	0	0	0	0	0	0	0	0	0	0	0	0	0	0	0	0	0	0	0	0	0	0	0	0	0	0	0	0.3
0	0	0	0.8	0	0	0	0	0	0	0	0	0	0	0	0	0	0	0	0	0	0	0	0	0	0	0	0	0	0	0	0	0	0	0	0	0	0	0	0	0	0	0	0	0	0	0	0	0	0.3
0	0	0	0.8	0	0	0	0	0	0	0	0	0	0	0	0	0	0	0	0	0	0	0	0	0	0	0	0	0	0	0	0	0	0	0	0	0	0	0	0	0	0	0	0	0	0	0	0	0	0.3
0	0	0	0.8	0	0	0	0	0	0	0	0	0	0	0	0	0	0	0	0	0	0	0	0	0	0	0	0	0	0	0	0	0	0	0	0	0	0	0	0	0	0	0	0	0	0	0	0	0	0.3
0	0	0	0.8	0	0	0	0	0	0	0	0	0	0	0	0	0	0	0	0	0	0	0	0	0	0	0	0	0	0	0	0	0	0	0	0	0	0	0	0	0	0	0	0	0	0	0	0	0	0.3
0	0	0	0.8	0	0	0	0	0	0	0	0	0	0	0	0	0	0	0	0	0	0	0	0	0	0	0	0	0	0	0	0	0	0	0	0	0	0	0	0	0	0	0	0	0	0	0	0	0	0.3
[truncated: 21 more columns]

## Sheet: Fig. 3f
0	0	0	0.9	0	0	0	0	0	0	0	0	0	0	0	0	0	0	0	4.4	0	0	0	0	0	0	0	0	0	0	0	0	0	0	0	0	0	0	0	0	0	0	0	0	0	0	0	0	0	0.4
0	0	0	0.9	0	0	0	0	0	0	0	0	0	0	0	0	0	0	0	4.4	0	0	0	0	0	0	0	0	0	0	0	0	0	0	0	0	0	0	0	0	0	0	0	0	0	0	0	0	0	0.4
0	0	0	0.9	0	0	0	0	0	0	0	0	0	0	0	0	0	0	0	4.4	0	0	0	0	0	0	0	0	0	0	0	0	0	0	0	0	0	0	0	0	0	0	0	0	0	0	0	0	0	0.4
0	0	0	0.9	0	0	0	0	0	0	0	0	0	0	0	0	0	0	0	4.4	0	0	0	0	0	0	0	0	0	0	0	0	0	0	0	0	0	0	0	0	0	0	0	0	0	0	0	0	0	0.4
0	0	0	0.9	0	0	0	0	0	0	0	0	0	0	0	0	0	0	0	4.4	0	0	0	0	0	0	0	0	0	0	0	0	0	0	0	0	0	0	0	0	0	0	0	0	0	0	0	0	0	0.4
0	0	0	0.9	0	0	0	0	0	0	0	0	0	0	0	0	0	0	0	4.4	0	0	0	0	0	0	0	0	0	0	0	0	0	0	0	0	0	0	0	0	0	0	0	0	0	0	0	0	0	0.4
0	0	0	0.9	0	0	0	0	0	0	0	0	0	0	0	0	0	0	0	4.4	0	0	0	0	0	0	0	0	0	0	0	0	0	0	0	0	0	0	0	0	0	0	0	0	0	0	0	0	0	0.4
0	0	0	0.9	0	0	0	0	0	0	0	0	0	0	0	0	0	0	0	4.4	0	0	0	0	0	0	0	0	0	0	0	0	0	0	0	0	0	0	0	0	0	0	0	0	0	0	0	0	0	0.4
0	0	0	0.9	0	0	0	0	0	0	0	0	0	0	0	0	0	0	0	4.4	0	0	0	0	0	0	0	0	0	0	0	0	0	0	0	0	0	0	0	0	0	0	0	0	0	0	0	0	0	0.4
0	0	0	0.9	0	0	0	0	0	0	0	0	0	0	0	0	0	0	0	4.4	0	0	0	0	0	0	0	0	0	0	0	0	0	0	0	0	0	0	0	0	0	0	0	0	0	0	0	0	0	0.4
0	0	0	0.9	0	0	0	0	0	0	0	0	0	0	0	0	0	0	0	4.4	0	0	0	0	0	0	0	0	0	0	0	0	0	0	0	0	0	0	0	0	0	0	0	0	0	0	0	0	0	0.4
0	0	0	0.9	0	0	0	0	0	0	0	0	0	0	0	0	0	0	0	4.4	0	0	0	0	0	0	0	0	0	0	0	0	0	0	0	0	0	0	0	0	0	0	0	0	0	0	0	0	0	0.4
0	0	0	0.9	0	0	0	0	0	0	0	0	0	0	0	0	0	0	0	4.4	0	0	0	0	0	0	0	0	0	0	0	0	0	0	0	0	0	0	0	0	0	0	0	0	0	0	0	0	0	0.4
0	0	0	0.9	0	0	0	0	0	0	0	0	0	0	0	0	0	0	0	4.4	0	0	0	0	0	0	0	0	0	0	0	0	0	0	0	0	0	0	0	0	0	0	0	0	0	0	0	0	0	0.4
0	0	0	0.9	0	0	0	0	0	0	0	0	0	0	0	0	0	0	0	4.4	0	0	0	0	0	0	0	0	0	0	0	0	0	0	0	0	0	0	0	0	0	0	0	0	0	0	0	0	0	0.4
0	0	0	0.9	0	0	0	0	0	0	0	0	0	0	0	0	0	0	0	4.4	0	0	0	0	0	0	0	0	0	0	0	0	0	0	0	0	0	0	0	0	0	0	0	0	0	0	0	0	0	0.4
0	0	0	0.9	0	0	0	0	0	0	0	0	0	0	0	0	0	0	0	4.4	0	0	0	0	0	0	0	0	0	0	0	0	0	0	0	0	0	0	0	0	0	0	0	0	0	0	0	0	0	0.4
0	0	0	0.9	0	0	0	0	0	0	0	0	0	0	0	0	0	0	0	4.4	0	0	0	0	0	0	0	0	0	0	0	0	0	0	0	0	0	0	0	0	0	0	0	0	0	0	0	0	0	0.4
0	0	0	0.9	0	0	0	0	0	0	0	0	0	0	0	0	0	0	0	4.4	0	0	0	0	0	0	0	0	0	0	0	0	0	0	0	0	0	0	0	0	0	0	0	0	0	0	0	0	0	0.4
0	0	0	0.9	0	0	0	0	0	0	0	0	0	0	0	0	0	0	0	4.4	0	0	0	0	0	0	0	0	0	0	0	0	0	0	0	0	0	0	0	0	0	0	0	0	0	0	0	0	0	0.4
0	0	0	0.9	0	0	0	0	0	0	0	0	0	0	0	0	0	0	0	4.4	0	0	0	0	0	0	0	0	0	0	0	0	0	0	0	0	0	0	0	0	0	0	0	0	0	0	0	0	0	0.4
0	0	0	0.9	0	0	0	0	0	0	0	0	0	0	0	0	0	0	0	4.4	0	0	0	0	0	0	0	0	0	0	0	0	0	0	0	0	0	0	0	0	0	0	0	0	0	0	0	0	0	0.4
0	0	0	0.9	0	0	0	0	0	0	0	0	0	0	0	0	0	0	0	4.4	0	0	0	0	0	0	0	0	0	0	0	0	0	0	0	0	0	0	0	0	0	0	0	0	0	0	0	0	0	0.4
0	0	0	0.9	0	0	0	0	0	0	0	0	0	0	0	0	0	0	0	4.4	0	0	0	0	0	0	0	0	0	0	0	0	0	0	0	0	0	0	0	0	0	0	0	0	0	0	0	0	0	0.4
0	0	0	0.9	0	0	0	0	0	0	0	0	0	0	0	0	0	0	0	4.4	0	0	0	0	0	0	0	0	0	0	0	0	0	0	0	0	0	0	0	0	0	0	0	0	0	0	0	0	0	0.4
0	0	0	0.9	0	0	0	0	0	0	0	0	0	0	0	0	0	0	0	4.4	0	0	0	0	0	0	0	0	0	0	0	0	0	0	0	0	0	0	0	0	0	0	0	0	0	0	0	0	0	0.4
0	0	0	0.9	0	0	0	0	0	0	0	0	0	0	0	0	0	0	0	4.4	0	0	0	0	0	0	0	0	0	0	0	0	0	0	0	0	0	0	0	0	0	0	0	0	0	0	0	0	0	0.4
0	0	0	0.9	0	0	0	0	0	0	0	0	0	0	0	0	0	0	0	4.4	0	0	0	0	0	0	0	0	0	0	0	0	0	0	0	0	0	0	0	0	0	0	0	0	0	0	0	0	0	0.4
0	0	0	0.9	0	0	0	0	0	0	0	0	0	0	0	0	0	0	0	4.4	0	0	0	0	0	0	0	0	0	0	0	0	0	0	0	0	0	0	0	0	0	0	0	0	0	0	0	0	0	0.4
0	0	0	0.9	0	0	0	0	0	0	0	0	0	0	0	0	0	0	0	4.4	0	0	0	0	0	0	0	0	0	0	0	0	0	0	0	0	0	0	0	0	0	0	0	0	0	0	0	0	0	0.4
0	0	0	0.9	0	0	0	0	0	0	0	0	0	0	0	0	0	0	0	4.4	0	0	0	0	0	0	0	0	0	0	0	0	0	0	0	0	0	0	0	0	0	0	0	0	0	0	0	0	0	0.4
0	0	0	0.9	0	0	0	0	0	0	0	0	0	0	0	0	0	0	0	4.4	0	0	0	0	0	0	0	0	0	0	0	0	0	0	0	0	0	0	0	0	0	0	0	0	0	0	0	0	0	0.4
0	0	0	0.9	0	0	0	0	0	0	0	0	0	0	0	0	0	0	0	4.4	0	0	0	0	0	0	0	0	0	0	0	0	0	0	0	0	0	0	0	0	0	0	0	0	0	0	0	0	0	0.4
0	0	0	0.9	0	0	0	0	0	0	0	0	0	0	0	0	0	0	0	4.4	0	0	0	0	0	0	0	0	0	0	0	0	0	0	0	0	0	0	0	0	0	0	0	0	0	0	0	0	0	0.4
0	0	0	0.9	0	0	0	0	0	0	0	0	0	0	0	0	0	0	0	4.4	0	0	0	0	0	0	0	0	0	0	0	0	0	0	0	0	0	0	0	0	0	0	0	0	0	0	0	0	0	0.4
0	0	0	0.9	0	0	0	0	0	0	0	0	0	0	0	0	0	0	0	4.4	0	0	0	0	0	0	0	0	0	0	0	0	0	0	0	0	0	0	0	0	0	0	0	0	0	0	0	0	0	0.4
0	0	0	0.9	0	0	0	0	0	0	0	0	0	0	0	0	0	0	0	4.4	0	0	0	0	0	0	0	0	0	0	0	0	0	0	0	0	0	0	0	0	0	0	0	0	0	0	0	0	0	0.4
0	0	0	0.9	0	0	0	0	0	0	0	0	0	0	0	0	0	0	0	4.4	0	0	0	0	0	0	0	0	0	0	0	0	0	0	0	0	0	0	0	0	0	0	0	0	0	0	0	0	0	0.4
0	0	0	0.9	0	0	0	0	0	0	0	0	0	0	0	0	0	0	0	4.4	0	0	0	0	0	0	0	0	0	0	0	0	0	0	0	0	0	0	0	0	0	0	0	0	0	0	0	0	0	0.4
0	0	0	0.9	0	0	0	0	0	0	0	0	0	0	0	0	0	0	0	4.4	0	0	0	0	0	0	0	0	0	0	0	0	0	0	0	0	0	0	0	0	0	0	0	0	0	0	0	0	0	0.4
0	0	0	0.9	0	0	0	0	0	0	0	0	0	0	0	0	0	0	0	4.4	0	0	0	0	0	0	0	0	0	0	0	0	0	0	0	0	0	0	0	0	0	0	0	0	0	0	0	0	0	0.4
0	0	0	0.9	0	0	0	0	0	0	0	0	0	0	0	0	0	0	0	4.4	0	0	0	0	0	0	0	0	0	0	0	0	0	0	0	0	0	0	0	0	0	0	0	0	0	0	0	0	0	0.4
0	0	0	0.9	0	0	0	0	0	0	0	0	0	0	0	0	0	0	0	4.4	0	0	0	0	0	0	0	0	0	0	0	0	0	0	0	0	0	0	0	0	0	0	0	0	0	0	0	0	0	0.4
0	0	0	0.9	0	0	0	0	0	0	0	0	0	0	0	0	0	0	0	4.4	0	0	0	0	0	0	0	0	0	0	0	0	0	0	0	0	0	0	0	0	0	0	0	0	0	0	0	0	0	0.4
0	0	0	0.9	0	0	0	0	0	0	0	0	0	0	0	0	0	0	0	4.4	0	0	0	0	0	0	0	0	0	0	0	0	0	0	0	0	0	0	0	0	0	0	0	0	0	0	0	0	0	0.4
0	0	0	0.9	0	0	0	0	0	0	0	0	0	0	0	0	0	0	0	4.4	0	0	0	0	0	0	0	0	0	0	0	0	0	0	0	0	0	0	0	0	0	0	0	0	0	0	0	0	0	0.4
0	0	0	0.9	0	0	0	0	0	0	0	0	0	0	0	0	0	0	0	4.4	0	0	0	0	0	0	0	0	0	0	0	0	0	0	0	0	0	0	0	0	0	0	0	0	0	0	0	0	0	0.4
0	0	0	0.9	0	0	0	0	0	0	0	0	0	0	0	0	0	0	0	4.4	0	0	0	0	0	0	0	0	0	0	0	0	0	0	0	0	0	0	0	0	0	0	0	0	0	0	0	0	0	0.4
0	0	0	0.9	0	0	0	0	0	0	0	0	0	0	0	0	0	0	0	4.4	0	0	0	0	0	0	0	0	0	0	0	0	0	0	0	0	0	0	0	0	0	0	0	0	0	0	0	0	0	0.4
0	0	0	0.9	0	0	0	0	0	0	0	0	0	0	0	0	0	0	0	4.4	0	0	0	0	0	0	0	0	0	0	0	0	0	0	0	0	0	0	0	0	0	0	0	0	0	0	0	0	0	0.4
0	0	0	0.9	0	0	0	0	0	0	0	0	0	0	0	0	0	0	0	4.4	0	0	0	0	0	0	0	0	0	0	0	0	0	0	0	0	0	0	0	0	0	0	0	0	0	0	0	0	0	0.4
0	0	0	0.9	0	0	0	0	0	0	0	0	0	0	0	0	0	0	0	4.4	0	0	0	0	0	0	0	0	0	0	0	0	0	0	0	0	0	0	0	0	0	0	0	0	0	0	0	0	0	0.4
0	0	0	0.9	0	0	0	0	0	0	0	0	0	0	0	0	0	0	0	4.4	0	0	0	0	0	0	0	0	0	0	0	0	0	0	0	0	0	0	0	0	0	0	0	0	0	0	0	0	0	0.4
0	0	0	0.9	0	0	0	0	0	0	0	0	0	0	0	0	0	0	0	4.4	0	0	0	0	0	0	0	0	0	0	0	0	0	0	0	0	0	0	0	0	0	0	0	0	0	0	0	0	0	0.4
0	0	0	0.9	0	0	0	0	0	0	0	0	0	0	0	0	0	0	0	4.4	0	0	0	0	0	0	0	0	0	0	0	0	0	0	0	0	0	0	0	0	0	0	0	0	0	0	0	0	0	0.4
0	0	0	0.9	0	0	0	0	0	0	0	0	0	0	0	0	0	0	0	4.4	0	0	0	0	0	0	0	0	0	0	0	0	0	0	0	0	0	0	0	0	0	0	0	0	0	0	0	0	0	0.4
0	0	0	0.9	0	0	0	0	0	0	0	0	0	0	0	0	0	0	0	4.4	0	0	0	0	0	0	0	0	0	0	0	0	0	0	0	0	0	0	0	0	0	0	0	0	0	0	0	0	0	0.4
0	0	0	0.9	0	0	0	0	0	0	0	0	0	0	0	0	0	0	0	4.4	0	0	0	0	0	0	0	0	0	0	0	0	0	0	0	0	0	0	0	0	0	0	0	0	0	0	0	0	0	0.4
0	0	0	0.9	0	0	0	0	0	0	0	0	0	0	0	0	0	0	0	4.4	0	0	0	0	0	0	0	0	0	0	0	0	0	0	0	0	0	0	0	0	0	0	0	0	0	0	0	0	0	0.4
0	0	0	0.9	0	0	0	0	0	0	0	0	0	0	0	0	0	0	0	4.4	0	0	0	0	0	0	0	0	0	0	0	0	0	0	0	0	0	0	0	0	0	0	0	0	0	0	0	0	0	0.4
[truncated: 21 more columns]

[truncated: 85 more sheets: Fig. 4a, Fig. 4b, Fig. 4c, Fig. 4d, Fig. 4e, Fig. 4f, Fig. 5b, Fig. 5c, Fig. 5d, Fig. 5e, Fig. 5f, Supplementary Fig. 3a, Supplementary Fig. 3b, Supplementary Fig. 3c, Supplementary Fig. 3d, Supplementary Fig. 6, Supplementary Fig. 7a, Supplementary Fig. 7b, Supplementary Fig. 7c, Supplementary Fig. 7d …]
